# Supplementary material for: IL1RL1 polymorphisms rs12479210 and rs1420101 are associated with increased lung cancer risk in the Chinese Han population
Source: Front Genet. 2023 Aug 31;14:1183528. doi: 10.3389/fgene.2023.1183528 (PMC10500304; doi:10.3389/fgene.2023.1183528)
Supplement: Supplementary file 1 [file Table2.XLSX]

## Sheet: Sheet1
Sample_ID	rs12479210	rs3771180	rs1420101	rs3771175	rs10208293	rs10197862	Age	Gender	Group	BMI	Smoking	Drinking	Types of LC	Tumor stage
LC000747	C/T	G/G	T/C	T/T	G/G	A/A	60	male	case	24	yes	yes	squamous cell carcinoma	missing
LC000748	C/T	G/G	T/C	T/T	G/G	A/A	52	female	case	25	no	no	Adenocarcinoma	missing
LC000749	C/C	G/G	C/C	T/T	G/G	A/A	65	male	case	19	yes	no	Adenocarcinoma	I-II
LC000750	C/T	G/T	T/C	A/T	A/G	G/A	56	male	case	23	yes	no	squamous cell carcinoma	I-II
LC000751	C/T	G/T	C/C	A/T	A/G	G/A	63	female	case	25	no	no	Adenocarcinoma	missing
LC000752	C/C	G/T	C/C	A/T	A/G	G/A	68	male	case	21	no	no	squamous cell carcinoma	I-II
LC000753	C/T	G/G	T/C	T/T	G/G	A/A	52	male	case	23	yes	yes	Adenocarcinoma	III-IV
LC000754	C/C	G/T	C/C	A/T	A/A	G/A	76	male	case	25	no	no	Adenocarcinoma	III-IV
LC000755	T/T	G/G	T/T	T/T	G/G	A/A	50	male	case	22	yes	no	Adenocarcinoma	III-IV
LC000756	C/T	G/G	T/C	T/T	G/G	A/A	64	male	case	28	no	yes	squamous cell carcinoma	I-II
LC000757	C/C	G/G	C/C	T/T	G/G	A/A	47	male	case	21	yes	yes	missing	missing
LC000758	T/T	G/G	T/T	T/T	G/G	A/A	62	male	case	21	yes	yes	Adenocarcinoma	I-II
LC000759	C/C	G/T	C/C	A/T	A/G	G/A	66	male	case	20	yes	yes	squamous cell carcinoma	I-II
LC000760	T/T	G/G	T/T	T/T	G/G	A/A	58	male	case	23	yes	yes	squamous cell carcinoma	I-II
LC000832	C/T	G/G	T/C	T/T	G/G	A/A	49	female	case	26	no	no	Adenocarcinoma	III-IV
LC000833	C/T	G/G	T/C	T/T	A/G	A/A	58	male	case	24	yes	yes	missing	missing
LC000834	C/T	G/G	T/C	T/T	G/G	A/A	66	male	case	18	yes	yes	missing	I-II
LC000835	C/T	G/G	C/C	T/T	G/G	A/A	63	male	case	23	yes	yes	missing	missing
LC000836	C/T	G/G	T/C	T/T	G/G	A/A	71	male	case	26	no	no	Adenocarcinoma	III-IV
LC000837	C/T	G/G	T/C	T/T	G/G	A/A	57	female	case	23	no	no	missing	missing
LC000838	C/C	G/G	C/C	T/T	G/G	A/A	68	male	case	15	yes	no	squamous cell carcinoma	III-IV
LC000839	C/C	G/G	C/C	T/T	G/G	A/A	62	male	case	24	no	no	squamous cell carcinoma	I-II
LC000840	C/C	G/G	C/C	T/T	G/G	A/A	51	female	case	23	no	no	Adenocarcinoma	III-IV
LC000841	C/T	G/G	T/C	T/T	G/G	A/A	67	female	case	20	no	no	Adenocarcinoma	I-II
LC000842	C/C	G/T	C/C	A/T	A/G	G/A	55	male	case	26	yes	missing	squamous cell carcinoma	I-II
LC000843	C/C	G/G	C/C	T/T	G/G	A/A	64	male	case	26	yes	yes	squamous cell carcinoma	I-II
LC000844	C/T	G/G	T/C	T/T	G/G	A/A	71	male	case	18	yes	yes	squamous cell carcinoma	III-IV
LC000845	C/C	G/T	C/C	A/T	A/G	G/A	72	male	case	24	yes	yes	small cell lung cancer	missing
LC000846	C/C	G/G	C/C	T/T	A/G	A/A	65	female	case	21	no	no	missing	missing
LC000847	T/T	G/G	T/T	T/T	G/G	A/A	58	male	case	25	yes	yes	missing	missing
LC000848	C/T	G/G	T/C	T/T	G/G	A/A	66	male	case	19	yes	yes	squamous cell carcinoma	III-IV
LC000849	C/C	G/G	C/C	T/T	G/G	A/A	64	male	case	24	yes	no	missing	III-IV
LC000850	C/C	G/G	C/C	T/T	G/G	A/A	58	male	case	20	yes	yes	Adenocarcinoma	III-IV
LC000851	C/C	G/G	C/C	T/T	A/G	A/A	59	male	case	20	yes	no	squamous cell carcinoma	III-IV
LC000852	C/T	G/G	T/C	T/T	G/G	A/A	71	male	case	27	no	no	Adenocarcinoma	missing
LC000853	C/T	G/G	T/C	T/T	A/G	A/A	53	male	case	19	no	no	Adenocarcinoma	III-IV
LC000854	C/C	G/G	C/C	T/T	G/G	A/A	57	female	case	21	yes	no	Adenocarcinoma	I-II
LC000855	C/T	G/G	T/C	T/T	G/G	A/A	55	male	case	17	yes	no	Adenocarcinoma	III-IV
LC000856	C/T	G/T	C/C	A/T	A/G	G/A	46	female	case	28	no	no	Adenocarcinoma	III-IV
LC000857	C/C	G/G	C/C	T/T	G/G	A/A	68	male	case	22	yes	yes	squamous cell carcinoma	III-IV
LC000858	T/T	G/G	T/T	T/T	G/G	A/A	51	female	case	23	no	no	squamous cell carcinoma	I-II
LC000859	T/T	G/G	T/T	T/T	G/G	A/A	61	female	case	24	no	no	Adenocarcinoma	I-II
LC000860	C/T	G/T	T/C	A/T	A/G	G/A	61	female	case	21	no	no	Adenocarcinoma	I-II
LC000861	C/T	G/G	T/C	T/T	G/G	A/A	48	male	case	22	yes	no	squamous cell carcinoma	III-IV
LC000862	C/T	G/G	T/C	T/T	G/G	A/A	54	male	case	20	yes	no	Adenocarcinoma	III-IV
LC000863	C/T	G/T	T/C	A/T	A/G	G/A	59	male	case	19	yes	no	missing	I-II
LC000864	C/C	G/T	C/C	A/T	A/G	G/A	65	male	case	20	yes	yes	squamous cell carcinoma	I-II
LC000865	C/T	G/G	T/C	T/T	G/G	A/A	54	female	case	23	no	no	Adenocarcinoma	missing
LC000866	C/T	G/T	T/C	A/T	A/G	G/A	67	female	case	22	no	no	missing	I-II
LC000867	C/C	G/G	C/C	T/T	A/G	A/A	82	male	case	21	yes	no	squamous cell carcinoma	III-IV
LC000868	C/C	G/G	C/C	T/T	G/G	A/A	63	male	case	23	yes	yes	Adenocarcinoma	I-II
LC000869	C/T	G/G	T/C	T/T	G/G	A/A	65	male	case	18	yes	yes	Adenocarcinoma	missing
LC000870	C/C	G/G	C/C	T/T	G/G	A/A	65	female	case	28	yes	yes	Adenocarcinoma	I-II
LC000871	C/T	G/G	T/C	T/T	G/G	A/A	70	male	case	15	yes	no	squamous cell carcinoma	missing
LC000872	C/C	G/G	C/C	T/T	A/G	A/A	55	male	case	27	no	no	squamous cell carcinoma	I-II
LC000873	C/C	G/G	C/C	T/T	G/G	A/A	59	female	case	25	no	no	squamous cell carcinoma	III-IV
LC000874	C/T	G/G	T/C	T/T	G/G	A/A	56	male	case	22	no	missing	squamous cell carcinoma	III-IV
LC000875	C/C	G/G	C/C	T/T	G/G	A/A	61	female	case	25	no	no	Adenocarcinoma	I-II
LC000876	C/C	G/G	C/C	T/T	G/G	A/A	50	male	case	23	yes	missing	squamous cell carcinoma	I-II
LC000877	C/T	G/G	T/C	T/T	G/G	A/A	69	male	case	21	yes	no	squamous cell carcinoma	I-II
LC000878	C/T	G/G	T/C	T/T	G/G	A/A	66	male	case	20	no	no	squamous cell carcinoma	I-II
LC000879	C/T	G/G	T/C	T/T	G/G	A/A	62	female	case	22	no	no	Adenocarcinoma	I-II
LC000880	C/C	G/G	C/C	T/T	G/G	A/A	61	male	case	24	yes	no	Adenocarcinoma	I-II
LC000881	C/C	G/T	C/C	A/T	A/G	G/A	69	male	case	27	yes	yes	Adenocarcinoma	I-II
LC000882	T/T	G/G	T/T	T/T	G/G	A/A	59	male	case	23	no	no	Adenocarcinoma	III-IV
LC000883	C/T	G/G	T/C	T/T	G/G	A/A	58	female	case	26	no	no	Adenocarcinoma	III-IV
LC000884	C/T	G/G	T/C	T/T	G/G	A/A	55	male	case	20	no	no	missing	I-II
LC000885	C/C	G/G	C/C	T/T	G/G	A/A	59	male	case	20	yes	yes	squamous cell carcinoma	III-IV
LC000886	C/T	G/G	T/C	T/T	G/G	A/A	54	female	case	23	no	no	Adenocarcinoma	III-IV
LC000887	C/C	G/G	C/C	T/T	G/G	A/A	68	female	case	27	no	no	Adenocarcinoma	I-II
LC000888	T/T	G/G	T/T	T/T	G/G	A/A	59	male	case	20	no	no	missing	I-II
LC000889	C/C	G/T	C/C	A/T	A/G	G/A	62	male	case	19	yes	no	Adenocarcinoma	III-IV
LC000890	C/C	G/T	C/C	A/T	A/G	G/A	47	male	case	23	yes	no	squamous cell carcinoma	III-IV
LC000891	T/T	G/G	T/T	T/T	G/G	A/A	59	male	case	20	yes	no	Adenocarcinoma	missing
LC000892	C/T	G/G	T/C	T/T	G/G	A/A	55	male	case	21	yes	yes	missing	III-IV
LC000893	C/C	G/G	C/C	T/T	A/G	A/A	50	male	case	25	no	no	Adenocarcinoma	I-II
LC000894	C/T	G/G	C/C	T/T	G/G	A/A	74	female	case	24	no	no	missing	III-IV
LC000895	C/C	G/G	C/C	T/T	G/G	A/A	45	female	case	29	no	no	Adenocarcinoma	missing
LC000896	C/T	G/G	T/C	T/T	G/G	A/A	65	female	case	26	no	no	squamous cell carcinoma	III-IV
LC000897	C/T	G/G	T/C	T/T	G/G	A/A	56	female	case	32	no	no	squamous cell carcinoma	missing
LC000898	C/T	G/G	T/C	T/T	G/G	A/A	66	male	case	25	yes	no	missing	I-II
LC000899	C/T	G/T	T/C	A/T	A/G	G/A	48	male	case	20	yes	yes	missing	I-II
LC000900	C/C	G/G	C/C	T/T	G/G	A/A	56	male	case	22	yes	no	missing	III-IV
LC000901	C/T	G/T	T/C	A/T	A/G	G/A	56	female	case	25	no	no	missing	I-II
LC000902	C/T	G/G	T/C	T/T	G/G	A/A	53	male	case	18	yes	no	small cell lung cancer	missing
LC000903	C/T	G/G	T/C	T/T	G/G	G/A	68	male	case	19	yes	yes	missing	missing
LC000904	C/T	G/G	T/T	T/T	G/G	A/A	64	male	case	27	yes	no	missing	III-IV
LC000905	C/T	G/G	T/C	T/T	G/G	A/A	50	male	case	21	yes	no	squamous cell carcinoma	I-II
LC000906	C/T	G/G	T/C	T/T	A/G	A/A	46	male	case	20	yes	no	missing	III-IV
LC001195	C/C	G/G	C/C	T/T	G/G	A/A	66	female	case	26	no	no	Adenocarcinoma	III-IV
LC001196	C/C	G/G	C/C	T/T	G/G	A/A	59	male	case	23	yes	yes	Adenocarcinoma	III-IV
LC001197	C/T	G/G	T/C	T/T	A/G	A/A	69	male	case	18	yes	no	missing	III-IV
LC001198	C/T	G/G	T/C	T/T	G/G	A/A	70	male	case	21	yes	no	missing	I-II
LC001199	C/T	G/G	T/C	T/T	G/G	A/A	64	male	case	18	yes	yes	Adenocarcinoma	III-IV
LC001200	C/T	G/G	T/C	T/T	G/G	A/A	52	male	case	30	yes	yes	missing	missing
LC001201	C/C	G/G	C/C	T/T	G/G	A/A	62	female	case	22	no	no	missing	III-IV
LC001202	C/T	G/G	T/C	T/T	G/G	A/A	57	male	case	27	yes	no	Adenocarcinoma	III-IV
LC001203	C/T	G/T	C/C	A/T	A/G	G/A	41	female	case	22	no	no	missing	III-IV
LC001204	C/T	G/G	T/C	T/T	G/G	A/A	54	male	case	22	yes	no	Adenocarcinoma	I-II
LC001205	C/C	G/G	C/C	T/T	G/G	A/A	59	male	case	20	yes	no	Adenocarcinoma	I-II
LC001206	C/C	G/G	C/C	T/T	G/G	A/A	58	male	case	23	no	no	missing	missing
LC001207	C/C	G/T	C/C	A/T	A/G	G/A	75	male	case	22	yes	yes	squamous cell carcinoma	III-IV
LC001208	C/T	G/G	T/C	T/T	G/G	A/A	76	male	case	17	no	no	squamous cell carcinoma	I-II
LC001209	C/T	G/T	C/C	A/T	G/G	G/A	57	female	case	31	no	no	missing	I-II
LC001210	C/C	G/T	C/C	A/T	A/G	G/A	56	female	case	27	no	no	missing	I-II
LC001211	C/T	G/G	T/C	T/T	G/G	A/A	64	male	case	10	yes	no	missing	missing
LC001212	C/C	G/G	C/C	T/T	G/G	A/A	74	male	case	19	no	no	squamous cell carcinoma	III-IV
LC001213	C/T	G/G	T/C	T/T	G/G	A/A	62	male	case	28	yes	yes	missing	III-IV
LC001214	C/C	G/G	C/C	T/T	G/G	A/A	50	male	case	25	no	no	missing	missing
LC001215	C/T	G/G	C/C	T/T	A/G	A/A	49	male	case	26	no	no	squamous cell carcinoma	missing
LC001216	C/T	G/T	T/C	A/T	A/G	G/A	64	female	case	21	no	no	Adenocarcinoma	III-IV
LC001217	C/T	G/G	T/T	T/T	G/G	A/A	72	female	case	19	no	no	Adenocarcinoma	I-II
LC001218	C/C	G/G	C/C	T/T	G/G	A/A	77	male	case	27	no	no	missing	I-II
LC001219	C/T	G/G	T/C	T/T	G/G	A/A	59	female	case	23	no	no	missing	missing
LC001220	C/T	G/G	T/C	T/T	G/G	A/A	73	male	case	26	yes	missing	squamous cell carcinoma	I-II
LC001221	C/T	G/G	C/C	T/T	G/G	A/A	53	female	case	missing	no	no	missing	III-IV
LC001222	C/C	G/G	C/C	T/T	G/G	A/A	57	male	case	21	yes	no	missing	III-IV
LC001779	C/C	G/T	C/C	A/T	A/G	G/A	49	female	case	26	no	no	small cell lung cancer	III-IV
LC001780	C/T	G/G	T/T	T/T	G/G	A/A	74	male	case	22	yes	yes	squamous cell carcinoma	III-IV
LC001781	C/T	G/G	T/C	T/T	G/G	A/A	74	female	case	17	no	no	missing	missing
LC001350	C/T	G/T	T/C	T/T	G/G	G/A	64	male	case	26	no	no	missing	III-IV
LC001352	T/T	G/G	T/T	T/T	G/G	A/A	76	female	case	missing	no	no	Adenocarcinoma	III-IV
LC001353	T/T	G/G	T/T	T/T	G/G	A/A	60	male	case	22	yes	no	small cell lung cancer	III-IV
LC001354	C/C	G/T	C/C	A/T	A/G	G/A	75	female	case	19	no	no	squamous cell carcinoma	missing
LC001355	T/T	G/G	T/T	T/T	G/G	A/A	57	female	case	28	no	no	missing	III-IV
LC001356	C/T	G/G	C/C	T/T	G/G	A/A	61	male	case	24	no	no	Adenocarcinoma	III-IV
LC001357	C/C	G/G	C/C	T/T	G/G	A/A	75	male	case	20	yes	yes	squamous cell carcinoma	III-IV
LC001358	C/T	G/T	T/C	A/T	A/G	G/A	73	male	case	24	no	no	missing	III-IV
LC001359	C/C	G/G	C/C	T/T	G/G	A/A	64	male	case	20	yes	yes	missing	missing
LC001361	C/C	G/G	C/C	T/T	G/G	A/A	67	male	case	24	yes	missing	squamous cell carcinoma	III-IV
LC001362	C/C	G/G	C/C	T/T	G/G	A/A	69	female	case	24	no	no	small cell lung cancer	missing
LC001364	C/T	G/G	T/C	T/T	A/G	A/A	62	female	case	25	no	no	Adenocarcinoma	III-IV
LC001365	C/T	G/G	T/C	T/T	G/G	A/A	63	male	case	21	no	no	Adenocarcinoma	III-IV
LC001367	T/T	G/G	T/T	T/T	G/G	A/A	60	male	case	17	yes	yes	squamous cell carcinoma	missing
LC001368	C/T	G/G	T/C	T/T	G/G	A/A	84	female	case	20	no	no	squamous cell carcinoma	missing
LC001369	C/C	G/T	C/C	A/T	A/G	G/A	31	male	case	31	yes	no	Adenocarcinoma	III-IV
LC001370	C/T	G/G	T/C	T/T	G/G	A/A	47	male	case	32	no	no	Adenocarcinoma	missing
LC001371	C/C	G/T	C/C	A/T	A/G	G/A	65	female	case	27	no	no	small cell lung cancer	missing
LC001372	C/C	G/G	C/C	T/T	G/G	A/A	66	male	case	23	yes	no	Adenocarcinoma	III-IV
LC001373	C/T	G/G	T/C	T/T	G/G	A/A	65	female	case	27	no	no	small cell lung cancer	missing
LC001374	C/C	G/T	C/C	A/T	A/G	G/A	78	female	case	15	no	no	Adenocarcinoma	I-II
LC001375	C/T	G/G	C/C	T/T	G/G	A/A	60	male	case	20	yes	no	squamous cell carcinoma	I-II
LC001376	C/T	G/T	T/C	A/T	A/G	G/A	61	male	case	19	yes	yes	Adenocarcinoma	III-IV
LC001377	C/T	G/G	T/C	T/T	G/G	A/A	59	male	case	21	yes	no	squamous cell carcinoma	III-IV
LC001378	C/T	G/G	T/C	T/T	G/G	A/A	77	male	case	18	no	no	Adenocarcinoma	III-IV
LC001379	C/C	G/G	C/C	T/T	A/G	A/A	76	male	case	23	no	no	Adenocarcinoma	I-II
LC001380	C/C	G/G	C/C	T/T	G/G	A/A	52	male	case	19	yes	no	squamous cell carcinoma	III-IV
LC001381	C/T	G/G	T/C	T/T	G/G	A/A	60	male	case	26	no	no	small cell lung cancer	III-IV
LC001382	C/T	G/G	T/C	T/T	G/G	A/A	55	male	case	24	no	no	small cell lung cancer	missing
LC001383	C/C	G/T	C/C	A/T	A/G	G/A	64	male	case	24	no	no	squamous cell carcinoma	III-IV
LC001384	C/C	G/G	C/C	T/T	G/G	A/A	38	male	case	23	yes	yes	small cell lung cancer	missing
LC001385	C/T	G/G	T/T	T/T	G/G	A/A	63	male	case	26	yes	missing	Adenocarcinoma	I-II
LC001386	C/T	G/T	T/C	A/T	A/G	G/A	65	male	case	20	yes	missing	squamous cell carcinoma	III-IV
LC001388	C/C	G/G	C/C	T/T	A/G	A/A	60	male	case	23	yes	yes	squamous cell carcinoma	III-IV
LC001391	T/T	G/G	T/T	T/T	G/G	A/A	77	male	case	15	yes	no	Adenocarcinoma	I-II
LC001393	C/T	G/G	T/C	T/T	G/G	A/A	73	female	case	27	no	no	Adenocarcinoma	III-IV
LC001394	C/C	G/G	C/C	T/T	G/G	A/A	59	male	case	17	yes	yes	Adenocarcinoma	III-IV
LC001396	C/T	G/G	T/C	T/T	G/G	A/A	68	female	case	24	no	no	Adenocarcinoma	missing
LC001397	C/T	G/G	T/C	T/T	G/G	A/A	48	male	case	22	yes	yes	Adenocarcinoma	III-IV
LC001398	T/T	G/G	T/T	T/T	G/G	A/A	72	male	case	21	yes	missing	Adenocarcinoma	III-IV
LC001400	C/T	G/T	T/C	A/T	A/G	G/A	59	female	case	23	no	no	Adenocarcinoma	missing
LC001401	C/T	G/G	T/C	T/T	G/G	A/A	62	male	case	20	yes	no	squamous cell carcinoma	III-IV
LC001402	C/T	G/T	T/C	A/T	A/G	G/A	64	male	case	missing	yes	yes	squamous cell carcinoma	missing
LC001403	C/T	G/G	T/C	T/T	G/G	A/A	65	female	case	14	no	no	small cell lung cancer	III-IV
LC001404	C/T	G/G	T/C	T/T	A/G	A/A	68	male	case	22	yes	yes	squamous cell carcinoma	missing
LC001405	C/C	G/G	C/C	T/T	G/G	A/A	50	male	case	29	yes	missing	missing	missing
LC001406	C/T	G/T	T/C	A/T	A/G	G/A	64	male	case	24	yes	no	squamous cell carcinoma	III-IV
LC001407	C/T	G/G	T/C	T/T	G/G	A/A	39	female	case	28	no	no	squamous cell carcinoma	I-II
LC001408	T/T	G/G	T/T	T/T	G/G	A/A	86	male	case	23	yes	yes	small cell lung cancer	missing
LC001409	C/T	G/G	C/C	T/T	G/G	A/A	61	male	case	19	yes	missing	small cell lung cancer	missing
LC001410	T/T	G/G	T/T	T/T	G/G	A/A	42	female	case	24	no	no	Adenocarcinoma	missing
LC001411	C/T	G/T	C/C	A/T	A/G	G/A	64	male	case	24	yes	missing	squamous cell carcinoma	I-II
LC001412	T/T	G/G	T/T	T/T	G/G	A/A	63	male	case	21	no	no	Adenocarcinoma	missing
LC001413	C/T	G/G	T/C	T/T	G/G	A/A	64	male	case	25	yes	no	small cell lung cancer	I-II
LC001414	C/T	G/G	T/C	T/T	G/G	A/A	75	male	case	22	yes	missing	Adenocarcinoma	III-IV
LC001415	T/T	G/G	T/T	T/T	G/G	A/A	69	male	case	missing	missing	missing	missing	missing
LC001416	C/C	G/T	C/C	A/T	A/G	G/A	49	female	case	21	no	no	missing	I-II
LC001417	T/T	G/G	T/T	T/T	G/G	A/A	61	female	case	23	no	no	missing	missing
LC001418	C/C	G/G	C/C	T/T	G/G	A/A	62	male	case	23	yes	no	Adenocarcinoma	III-IV
LC001419	C/C	G/G	C/C	T/T	G/G	A/A	57	male	case	23	yes	no	squamous cell carcinoma	III-IV
LC001420	C/C	G/G	C/C	T/T	A/G	A/A	61	male	case	21	yes	yes	squamous cell carcinoma	missing
LC001421	C/T	G/G	T/C	T/T	A/G	A/A	65	female	case	21	no	no	Adenocarcinoma	III-IV
LC001422	C/T	G/G	C/C	T/T	G/G	A/A	71	male	case	25	no	no	squamous cell carcinoma	III-IV
LC001423	C/C	G/G	C/C	T/T	G/G	A/A	66	female	case	16	no	no	missing	I-II
LC001424	C/T	G/T	T/C	A/T	A/G	G/A	52	male	case	20	yes	missing	missing	missing
LC001425	C/C	G/G	C/C	T/T	G/G	A/A	45	female	case	24	no	no	Adenocarcinoma	missing
LC001426	C/T	G/T	T/C	A/T	A/G	G/A	53	male	case	26	yes	yes	missing	missing
LC001427	C/T	G/G	T/C	T/T	G/G	A/A	68	female	case	20	no	no	Adenocarcinoma	I-II
LC001428	C/C	G/G	C/C	T/T	G/G	A/A	44	female	case	27	missing	missing	Adenocarcinoma	III-IV
LC001429	C/C	G/G	C/C	T/T	G/G	A/A	50	male	case	25	yes	yes	missing	missing
LC001430	C/T	G/G	T/C	T/T	G/G	A/A	55	male	case	missing	yes	yes	missing	missing
LC001431	C/T	G/G	T/C	T/T	G/G	A/A	78	male	case	26	no	no	missing	missing
LC001432	C/C	G/G	C/C	T/T	G/G	A/A	65	male	case	22	no	no	Adenocarcinoma	III-IV
LC001433	C/C	G/T	C/C	A/T	A/G	G/A	61	female	case	24	no	no	Adenocarcinoma	III-IV
LC001434	C/T	G/G	T/C	T/T	G/G	A/A	76	male	case	24	yes	no	missing	missing
LC001435	C/T	G/G	T/C	T/T	G/G	A/A	45	male	case	24	yes	yes	Adenocarcinoma	III-IV
LC001436	C/T	G/G	C/C	T/T	G/G	A/A	64	male	case	24	yes	yes	missing	III-IV
LC001437	C/T	G/G	T/C	T/T	G/G	A/A	58	male	case	26	yes	yes	Adenocarcinoma	missing
LC001438	C/T	G/G	T/C	T/T	G/G	A/A	57	male	case	25	yes	yes	missing	missing
LC001439	T/T	G/G	T/T	T/T	G/G	A/A	48	male	case	31	no	no	missing	missing
LC001440	C/C	G/G	C/C	T/T	G/G	A/A	55	female	case	27	no	no	Adenocarcinoma	III-IV
LC001441	C/T	G/G	T/C	T/T	G/G	A/A	63	male	case	26	no	no	Adenocarcinoma	III-IV
LC001442	T/T	G/G	T/T	T/T	G/G	A/A	56	male	case	26	yes	no	missing	III-IV
LC001443	C/C	G/G	C/C	T/T	G/G	A/A	63	male	case	24	yes	yes	squamous cell carcinoma	I-II
LC001444	C/T	G/G	T/C	T/T	A/G	A/A	58	female	case	19	no	no	Adenocarcinoma	III-IV
LC001445	C/C	T/T	C/C	A/A	A/A	G/G	62	male	case	19	yes	yes	missing	I-II
LC001446	C/T	G/G	T/C	T/T	G/G	A/A	41	male	case	20	yes	no	missing	missing
LC001447	C/C	G/T	C/C	A/T	A/G	G/A	69	male	case	18	no	yes	Adenocarcinoma	I-II
LC001448	C/C	G/G	C/C	T/T	G/G	A/A	37	male	case	19	no	no	squamous cell carcinoma	I-II
LC001449	C/C	G/G	C/C	T/T	G/G	A/A	67	male	case	29	yes	no	squamous cell carcinoma	III-IV
LC001450	C/T	G/G	T/C	T/T	G/G	A/A	35	male	case	20	no	yes	Adenocarcinoma	III-IV
LC001451	T/T	G/G	T/T	T/T	G/G	A/A	67	male	case	28	yes	no	missing	III-IV
LC001452	C/T	G/G	T/C	T/T	G/G	A/A	48	male	case	28	yes	yes	squamous cell carcinoma	III-IV
LC001453	T/T	G/G	T/T	T/T	G/G	A/A	47	female	case	23	no	no	Adenocarcinoma	I-II
LC001454	T/T	G/G	T/T	T/T	G/G	A/A	70	female	case	22	no	no	missing	missing
LC001455	C/C	G/G	C/C	T/T	G/G	A/A	45	male	case	23	yes	no	missing	III-IV
LC001456	C/C	G/G	C/C	T/T	G/G	A/A	71	female	case	22	no	no	missing	III-IV
LC001457	C/T	G/G	T/C	T/T	G/G	A/A	71	male	case	28	no	no	squamous cell carcinoma	missing
LC001458	T/T	G/G	T/T	T/T	G/G	A/A	55	male	case	24	yes	no	squamous cell carcinoma	missing
LC001459	C/T	G/G	T/C	T/T	G/G	A/A	65	female	case	18	yes	no	Adenocarcinoma	missing
LC001460	T/T	G/G	T/T	T/T	G/G	A/A	65	male	case	20	yes	no	squamous cell carcinoma	missing
LC001461	C/C	G/G	C/C	T/T	G/G	A/A	75	male	case	19	no	no	squamous cell carcinoma	missing
LC001462	C/C	G/G	C/C	T/T	A/G	A/A	64	male	case	21	yes	no	missing	missing
LC001463	C/C	G/G	C/C	T/T	G/G	A/A	58	male	case	25	yes	missing	Adenocarcinoma	III-IV
LC001464	T/T	G/G	T/T	T/T	A/G	A/A	66	male	case	32	no	no	small cell lung cancer	missing
LC001465	C/T	G/G	T/C	T/T	G/G	A/A	63	male	case	25	no	no	squamous cell carcinoma	III-IV
LC001466	C/T	G/G	T/C	T/T	G/G	A/A	57	female	case	22	no	no	Adenocarcinoma	III-IV
LC001467	C/C	G/G	C/C	T/T	G/G	A/A	20	female	case	16	no	no	missing	III-IV
LC001468	C/T	G/G	T/C	T/T	G/G	A/A	65	male	case	20	yes	missing	squamous cell carcinoma	III-IV
LC001469	C/T	G/G	T/C	T/T	G/G	A/A	71	male	case	24	no	no	missing	missing
LC001470	C/T	G/T	T/C	A/T	A/G	G/A	58	male	case	28	no	no	missing	missing
LC001471	C/T	G/T	C/C	A/T	A/A	G/A	69	male	case	19	yes	no	squamous cell carcinoma	missing
LC001472	T/T	G/G	T/T	T/T	G/G	A/A	63	female	case	18	no	no	Adenocarcinoma	missing
LC001473	C/C	G/G	C/C	T/T	G/G	A/A	71	female	case	21	no	no	squamous cell carcinoma	III-IV
LC001474	C/C	G/G	C/C	T/T	G/G	A/A	83	female	case	25	no	no	Adenocarcinoma	III-IV
LC001475	C/T	G/G	T/C	T/T	A/G	A/A	70	male	case	24	yes	missing	missing	missing
LC001476	C/C	G/G	C/C	T/T	G/G	A/A	82	male	case	23	yes	yes	squamous cell carcinoma	III-IV
LC001477	C/C	G/G	C/C	T/T	G/G	A/A	82	male	case	missing	missing	missing	missing	missing
LC001478	C/T	G/G	T/C	T/T	G/G	A/A	71	male	case	23	yes	yes	Adenocarcinoma	III-IV
LC001479	C/T	G/G	T/C	T/T	G/G	A/A	68	male	case	21	no	no	missing	missing
LC001480	C/C	G/G	C/C	T/T	G/G	A/A	61	male	case	30	yes	no	missing	III-IV
LC001481	C/T	G/G	T/C	T/T	G/G	A/A	76	male	case	21	yes	no	missing	III-IV
LC001482	C/C	G/G	C/C	T/T	G/G	A/A	58	male	case	19	no	no	Adenocarcinoma	missing
LC001483	C/T	G/G	T/C	T/T	G/G	A/A	72	male	case	26	yes	yes	missing	III-IV
LC001484	C/C	G/G	C/C	T/T	G/G	A/A	54	female	case	22	no	no	missing	III-IV
LC001485	C/T	G/G	T/C	T/T	G/G	A/A	83	male	case	21	yes	no	missing	missing
LC001486	C/C	G/G	C/C	T/T	G/G	A/A	56	male	case	21	yes	no	missing	missing
LC001487	T/T	G/G	T/T	T/T	G/G	A/A	65	male	case	23	yes	no	missing	III-IV
LC001488	C/T	G/G	T/C	T/T	G/G	A/A	36	female	case	23	yes	no	Adenocarcinoma	III-IV
LC001489	C/C	G/T	C/C	A/T	A/G	G/A	65	male	case	26	yes	yes	missing	missing
LC001490	T/T	G/G	T/T	T/T	G/G	A/A	52	male	case	24	no	no	missing	missing
LC001491	C/T	G/G	T/C	T/T	G/G	A/A	54	female	case	17	no	no	small cell lung cancer	missing
LC001492	C/T	G/G	T/C	T/T	G/G	A/A	61	male	case	20	yes	yes	small cell lung cancer	III-IV
LC001493	T/T	G/G	T/T	T/T	G/G	G/A	63	female	case	26	no	no	Adenocarcinoma	III-IV
LC001494	T/T	G/G	T/T	T/T	G/G	A/A	74	male	case	29	no	no	small cell lung cancer	III-IV
LC001495	C/T	G/G	T/C	T/T	G/G	A/A	45	female	case	24	no	no	missing	missing
LC001496	T/T	G/G	T/T	T/T	G/G	A/A	55	male	case	24	yes	no	missing	missing
LC001497	C/C	G/G	C/C	T/T	G/G	A/A	53	female	case	25	no	no	Adenocarcinoma	III-IV
LC001498	C/T	G/G	T/C	T/T	G/G	A/A	62	male	case	25	no	no	squamous cell carcinoma	III-IV
LC001499	C/T	G/G	T/C	T/T	G/G	A/A	49	female	case	25	no	no	Adenocarcinoma	III-IV
LC001500	C/C	G/G	C/C	T/T	A/G	A/A	80	male	case	18	no	no	Adenocarcinoma	III-IV
LC001501	T/T	G/G	T/T	T/T	G/G	A/A	70	male	case	20	yes	no	missing	missing
LC001502	C/C	G/G	C/C	T/T	G/G	A/A	60	male	case	22	yes	no	squamous cell carcinoma	III-IV
LC001503	T/T	G/G	T/T	T/T	G/G	A/A	72	male	case	23	yes	yes	squamous cell carcinoma	III-IV
LC001504	C/C	G/G	C/C	T/T	G/G	A/A	66	male	case	23	yes	yes	squamous cell carcinoma	III-IV
LC001505	C/C	G/T	C/C	T/T	A/G	G/A	71	male	case	19	yes	yes	missing	missing
LC001506	C/T	G/G	T/C	T/T	G/G	A/A	47	female	case	22	no	no	missing	missing
LC001507	C/C	G/G	C/C	T/T	G/G	A/A	72	male	case	19	yes	no	Adenocarcinoma	III-IV
LC001508	T/T	G/G	T/T	T/T	G/G	A/A	74	male	case	21	yes	yes	Adenocarcinoma	III-IV
LC001509	T/T	G/G	T/T	T/T	G/G	A/A	31	female	case	missing	missing	missing	missing	missing
LC001511	T/T	G/G	T/T	T/T	G/G	A/A	51	female	case	20	no	no	Adenocarcinoma	III-IV
LC001512	C/T	G/G	T/C	T/T	G/G	A/A	53	male	case	21	yes	yes	squamous cell carcinoma	III-IV
LC001513	T/T	G/G	T/T	T/T	G/G	A/A	74	male	case	24	yes	yes	squamous cell carcinoma	missing
LC001514	C/C	G/G	C/C	T/T	G/G	A/A	54	female	case	24	no	no	squamous cell carcinoma	III-IV
LC001515	C/T	G/G	T/C	T/T	G/G	A/A	76	male	case	22	no	yes	Adenocarcinoma	I-II
LC001516	C/C	G/G	C/C	T/T	G/G	A/A	51	female	case	23	no	no	Adenocarcinoma	III-IV
LC001517	C/T	G/G	T/C	T/T	G/G	A/A	55	female	case	20	no	no	Adenocarcinoma	I-II
LC001518	C/T	G/G	T/C	T/T	G/G	A/A	65	male	case	20	yes	no	squamous cell carcinoma	III-IV
LC001519	C/T	G/G	T/C	T/T	A/G	A/A	61	male	case	29	yes	no	Adenocarcinoma	III-IV
LC001520	C/C	G/G	C/C	T/T	G/G	A/A	57	male	case	21	yes	yes	missing	III-IV
LC001521	C/T	G/G	T/C	T/T	A/G	A/A	51	male	case	28	no	no	Adenocarcinoma	III-IV
LC001522	C/C	G/G	C/C	T/T	G/G	A/A	41	male	case	23	yes	no	missing	missing
LC001523	C/C	G/G	C/C	T/T	G/G	A/A	56	male	case	22	yes	yes	Adenocarcinoma	III-IV
LC001524	C/T	G/G	T/C	T/T	G/G	A/A	66	female	case	22	no	no	Adenocarcinoma	III-IV
LC001525	T/T	G/G	T/T	T/T	G/G	A/A	66	male	case	22	yes	yes	squamous cell carcinoma	III-IV
LC001526	C/T	G/T	T/C	A/T	A/G	G/A	68	female	case	22	yes	yes	missing	III-IV
LC001527	T/T	G/T	T/T	A/T	A/G	A/A	71	male	case	27	no	no	Adenocarcinoma	III-IV
LC001528	C/C	G/G	C/C	T/T	G/G	A/A	65	male	case	23	yes	no	Adenocarcinoma	III-IV
LC001529	C/C	G/G	C/C	T/T	G/G	A/A	78	female	case	21	no	no	missing	missing
LC001531	C/T	G/G	C/C	T/T	G/G	A/A	69	female	case	22	no	no	Adenocarcinoma	III-IV
LC001532	C/T	G/G	T/C	T/T	G/G	A/A	51	female	case	22	no	no	Adenocarcinoma	III-IV
LC001533	C/T	G/G	T/C	T/T	G/G	A/A	61	male	case	24	yes	yes	Adenocarcinoma	III-IV
LC001534	T/T	G/G	T/T	T/T	G/G	A/A	69	male	case	27	no	no	Adenocarcinoma	III-IV
LC001535	C/T	G/G	T/C	T/T	A/G	A/A	71	male	case	18	yes	yes	squamous cell carcinoma	III-IV
LC001536	C/T	G/G	T/C	T/T	G/G	A/A	61	male	case	29	yes	yes	squamous cell carcinoma	I-II
LC001537	C/T	G/G	T/C	T/T	G/G	A/A	60	male	case	18	yes	missing	small cell lung cancer	III-IV
LC001538	C/C	G/G	C/C	T/T	G/G	A/A	52	male	case	20	yes	yes	Adenocarcinoma	III-IV
LC001540	C/T	G/G	T/C	T/T	G/G	A/A	63	male	case	18	yes	no	Adenocarcinoma	III-IV
LC001541	C/T	G/G	T/C	T/T	G/G	A/A	46	female	case	23	no	no	Adenocarcinoma	III-IV
LC001542	C/T	G/G	C/C	T/T	G/G	A/A	65	female	case	26	no	no	Adenocarcinoma	III-IV
LC001543	C/C	G/G	C/C	T/T	G/G	A/A	69	female	case	23	no	no	Adenocarcinoma	III-IV
LC001544	C/C	G/G	C/C	T/T	G/G	A/A	78	male	case	27	no	no	squamous cell carcinoma	III-IV
LC001545	T/T	G/G	T/T	T/T	G/G	A/A	63	male	case	22	yes	no	small cell lung cancer	missing
LC001547	C/C	G/G	C/C	T/T	G/G	A/A	68	female	case	15	no	no	Adenocarcinoma	missing
LC001549	T/T	G/G	T/T	T/T	G/G	A/A	62	male	case	24	yes	no	Adenocarcinoma	missing
LC001550	T/T	G/G	T/T	T/T	G/G	A/A	54	female	case	23	no	no	small cell lung cancer	missing
LC001551	C/T	G/G	T/C	T/T	G/G	A/A	71	male	case	24	no	no	squamous cell carcinoma	I-II
LC001552	T/T	G/G	T/T	T/T	G/G	A/A	68	female	case	27	no	no	squamous cell carcinoma	III-IV
LC001553	C/T	G/G	T/C	T/T	G/G	A/A	64	female	case	29	no	no	Adenocarcinoma	III-IV
LC001554	C/C	G/G	C/C	T/T	G/G	A/A	55	male	case	18	yes	no	missing	III-IV
LC001555	C/T	G/T	T/C	A/T	A/G	G/A	76	male	case	22	yes	no	squamous cell carcinoma	missing
LC001556	C/T	G/G	T/C	T/T	G/G	A/A	50	male	case	24	no	no	Adenocarcinoma	I-II
LC001557	C/C	G/G	C/C	T/T	G/G	A/A	49	male	case	24	yes	yes	squamous cell carcinoma	III-IV
LC001558	T/T	G/G	T/T	T/T	G/G	A/A	64	male	case	28	yes	no	Adenocarcinoma	III-IV
LC001559	C/C	G/G	C/C	T/T	G/G	A/A	66	female	case	21	no	no	Adenocarcinoma	III-IV
LC001560	C/T	G/G	T/C	T/T	G/G	A/A	47	male	case	23	no	no	Adenocarcinoma	III-IV
LC001561	T/T	G/G	T/T	T/T	G/G	A/A	59	male	case	26	yes	no	Adenocarcinoma	I-II
LC001562	C/C	G/T	C/C	A/T	A/G	G/A	61	male	case	23	yes	yes	small cell lung cancer	missing
LC001563	C/C	G/T	C/C	A/T	A/G	G/A	55	female	case	22	no	no	small cell lung cancer	III-IV
LC001564	C/T	G/T	T/C	A/T	A/G	G/A	68	male	case	25	no	no	small cell lung cancer	III-IV
LC001565	C/T	G/G	T/C	T/T	A/G	A/A	77	female	case	22	no	no	small cell lung cancer	III-IV
LC001566	C/T	G/G	T/C	T/T	G/G	A/A	77	male	case	20	yes	yes	squamous cell carcinoma	III-IV
LC001567	C/C	G/G	C/C	T/T	A/G	A/A	68	female	case	18	no	no	missing	III-IV
LC001568	C/T	G/G	T/C	T/T	G/G	A/A	64	male	case	24	no	no	Adenocarcinoma	missing
LC001574	T/T	G/G	T/T	T/T	G/G	A/A	54	male	case	21	yes	no	missing	III-IV
LC001576	C/T	G/G	T/C	T/T	G/G	A/A	81	male	case	19	no	no	missing	III-IV
LC001577	C/T	G/G	T/C	T/T	G/G	A/A	48	female	case	23	no	no	small cell lung cancer	I-II
LC001578	C/T	G/G	T/C	T/T	G/G	A/A	76	male	case	26	yes	yes	missing	III-IV
LC001579	C/T	G/G	T/C	T/T	G/G	A/A	62	male	case	24	no	no	small cell lung cancer	III-IV
LC001580	C/T	G/G	T/C	T/T	G/G	A/A	76	male	case	34	no	no	Adenocarcinoma	I-II
LC001581	C/T	G/T	T/C	A/T	A/A	G/A	66	male	case	27	yes	no	small cell lung cancer	III-IV
LC001582	C/C	G/G	C/C	T/T	G/G	A/A	60	male	case	30	yes	yes	Adenocarcinoma	III-IV
LC001583	C/C	G/G	C/C	T/T	G/G	A/A	65	male	case	23	yes	yes	squamous cell carcinoma	missing
LC001584	C/T	G/G	T/C	T/T	G/G	A/A	51	male	case	25	yes	no	Adenocarcinoma	III-IV
LC001585	C/C	G/T	C/C	A/T	A/G	G/A	64	male	case	23	yes	yes	Adenocarcinoma	III-IV
LC001586	C/T	G/T	C/C	A/T	A/G	G/A	50	female	case	27	yes	no	Adenocarcinoma	III-IV
LC001587	C/C	G/G	C/C	T/T	G/G	A/A	68	female	case	13	no	no	Adenocarcinoma	I-II
LC001588	T/T	G/G	T/T	T/T	G/G	A/A	62	male	case	29	no	no	Adenocarcinoma	missing
LC001589	C/C	G/G	C/C	T/T	G/G	A/A	69	female	case	16	no	no	Adenocarcinoma	III-IV
LC001590	C/T	G/G	T/C	T/T	G/G	A/A	65	male	case	23	yes	yes	squamous cell carcinoma	III-IV
LC001591	T/T	G/G	T/T	T/T	G/G	A/A	53	male	case	23	yes	yes	small cell lung cancer	III-IV
LC001592	C/T	G/T	T/C	A/T	A/G	G/A	58	female	case	21	no	no	missing	III-IV
LC001593	C/C	G/T	C/C	A/T	A/G	G/A	68	male	case	22	yes	yes	squamous cell carcinoma	III-IV
LC001594	C/T	G/G	T/C	T/T	G/G	A/A	46	male	case	19	yes	missing	missing	III-IV
LC001595	C/C	G/G	C/C	T/T	G/G	A/A	46	male	case	28	yes	no	small cell lung cancer	I-II
LC001597	C/T	G/G	T/C	T/T	G/G	A/A	75	male	case	19	yes	no	squamous cell carcinoma	III-IV
LC001598	C/T	G/G	T/C	T/T	G/G	A/A	52	female	case	23	no	no	missing	III-IV
LC001599	C/T	G/G	T/C	T/T	G/G	A/A	70	male	case	21	yes	yes	missing	missing
LC001600	C/T	G/G	T/C	T/T	G/G	A/A	60	female	case	19	no	no	small cell lung cancer	III-IV
LC001601	C/C	G/T	C/C	A/T	A/G	G/A	66	female	case	missing	no	no	Adenocarcinoma	missing
LC001602	C/C	G/T	C/C	A/T	A/G	G/A	60	male	case	16	yes	yes	squamous cell carcinoma	III-IV
LC001603	C/T	G/G	T/C	T/T	G/G	A/A	63	male	case	22	no	no	Adenocarcinoma	III-IV
LC001604	C/T	G/T	T/C	T/T	A/G	G/A	47	male	case	23	yes	no	missing	III-IV
LC001605	C/T	G/G	T/C	T/T	A/G	A/A	76	male	case	26	no	no	squamous cell carcinoma	missing
LC001606	C/T	G/G	T/C	T/T	A/G	A/A	59	female	case	25	no	no	Adenocarcinoma	III-IV
LC001607	T/T	G/G	T/T	T/T	G/G	A/A	64	male	case	13	yes	yes	Adenocarcinoma	III-IV
LC001610	C/C	G/G	C/C	T/T	G/G	A/A	67	female	case	29	no	no	small cell lung cancer	missing
LC001611	C/T	G/G	T/C	T/T	G/G	A/A	51	male	case	18	yes	no	Adenocarcinoma	III-IV
LC001612	C/T	G/G	C/C	T/T	G/G	A/A	53	female	case	22	no	no	Adenocarcinoma	III-IV
LC001613	T/T	G/G	T/T	T/T	G/G	A/A	48	female	case	24	no	no	small cell lung cancer	III-IV
LC001614	C/C	G/G	C/C	T/T	G/G	A/A	77	female	case	25	no	no	missing	III-IV
LC001615	C/T	G/G	T/C	T/T	G/G	A/A	74	male	case	23	yes	no	squamous cell carcinoma	III-IV
LC001616	T/T	G/G	T/T	T/T	G/G	A/A	60	male	case	26	no	no	squamous cell carcinoma	III-IV
LC001617	C/T	G/G	T/C	T/T	G/G	A/A	61	male	case	25	yes	yes	squamous cell carcinoma	I-II
LC001618	C/T	G/G	T/C	T/T	G/G	A/A	54	male	case	33	no	no	squamous cell carcinoma	I-II
LC001619	C/T	G/G	C/C	T/T	A/A	G/G	66	female	case	26	no	no	Adenocarcinoma	III-IV
LC001620	C/T	G/G	C/C	T/T	G/G	A/A	80	male	case	27	no	no	squamous cell carcinoma	III-IV
LC001621	C/T	G/G	C/C	T/T	G/G	A/A	54	male	case	24	yes	no	Adenocarcinoma	III-IV
LC001622	C/T	G/G	T/C	T/T	A/G	A/A	61	male	case	21	yes	no	squamous cell carcinoma	III-IV
LC001623	C/T	G/G	T/C	T/T	G/G	A/A	54	male	case	21	yes	no	Adenocarcinoma	III-IV
LC001624	C/C	G/G	C/C	T/T	G/G	A/A	68	male	case	22	yes	yes	missing	III-IV
LC001625	C/T	G/G	T/C	T/T	G/G	A/A	54	female	case	missing	no	no	missing	missing
LC001626	C/T	G/G	T/C	T/T	G/G	A/A	59	male	case	20	no	no	Adenocarcinoma	missing
LC001627	C/T	G/G	T/C	T/T	G/G	A/A	64	male	case	26	yes	no	Adenocarcinoma	III-IV
LC001628	C/C	G/G	C/C	T/T	A/G	A/A	57	male	case	25	yes	missing	squamous cell carcinoma	III-IV
LC001629	C/C	G/T	C/C	A/T	A/G	G/A	57	male	case	29	yes	yes	small cell lung cancer	III-IV
LC001630	C/T	G/G	T/C	T/T	G/G	A/A	62	male	case	26	yes	no	Adenocarcinoma	III-IV
LC001631	C/T	G/G	T/C	T/T	A/G	A/A	69	male	case	24	yes	yes	missing	missing
LC001632	C/T	G/G	T/C	T/T	G/G	A/A	68	male	case	20	yes	no	missing	missing
LC001633	C/T	G/G	T/T	T/T	G/G	A/A	38	male	case	21	no	no	missing	missing
LC001634	C/T	G/G	T/C	T/T	G/G	A/A	71	male	case	19	no	no	Adenocarcinoma	III-IV
LC001635	C/T	G/G	T/C	T/T	G/G	A/A	57	female	case	22	no	no	Adenocarcinoma	missing
LC001636	C/C	G/T	C/C	A/T	A/G	G/A	75	female	case	24	no	no	Adenocarcinoma	missing
LC001637	C/C	G/T	C/C	A/T	A/G	G/A	46	female	case	22	no	no	Adenocarcinoma	III-IV
LC001638	C/C	G/G	C/C	T/T	G/G	A/A	60	male	case	22	no	no	squamous cell carcinoma	III-IV
LC001639	C/T	G/G	T/C	T/T	G/G	A/A	86	male	case	22	no	no	missing	missing
LC001640	C/T	G/G	T/C	T/T	G/G	A/A	69	male	case	23	yes	yes	missing	III-IV
LC001641	C/C	G/T	C/C	A/T	A/G	G/A	56	female	case	21	no	no	missing	III-IV
LC001642	C/C	G/G	C/C	T/T	A/G	A/A	80	male	case	30	no	no	squamous cell carcinoma	I-II
LC001643	C/T	G/G	T/C	T/T	G/G	A/A	88	male	case	22	no	no	missing	III-IV
LC001644	C/C	G/G	C/C	T/T	A/G	A/A	64	male	case	24	yes	yes	small cell lung cancer	III-IV
LC001645	C/C	G/G	C/C	T/T	A/G	A/A	46	male	case	25	no	no	missing	III-IV
LC001646	C/C	G/G	C/C	T/T	G/G	A/A	52	male	case	20	no	no	squamous cell carcinoma	missing
LC001647	C/C	G/T	C/C	T/T	A/G	G/A	59	male	case	23	yes	no	Adenocarcinoma	III-IV
LC001648	C/T	G/G	T/C	T/T	G/G	A/A	62	male	case	21	yes	yes	missing	III-IV
LC001649	C/T	G/G	T/C	T/T	G/G	A/A	36	female	case	19	no	no	small cell lung cancer	III-IV
LC001650	T/T	G/G	T/T	T/T	G/G	A/A	55	female	case	27	yes	missing	missing	missing
LC001651	C/T	G/G	T/C	T/T	G/G	A/A	37	male	case	23	yes	no	Adenocarcinoma	III-IV
LC001652	C/C	G/T	C/C	T/T	A/G	G/A	59	female	case	23	no	no	Adenocarcinoma	III-IV
LC001653	C/T	G/G	T/C	T/T	G/G	A/A	58	female	case	19	no	no	small cell lung cancer	missing
LC001654	C/C	G/G	C/C	T/T	G/G	A/A	60	male	case	28	yes	yes	small cell lung cancer	III-IV
LC001655	C/C	G/G	C/C	T/T	A/G	A/A	62	male	case	24	no	no	small cell lung cancer	III-IV
LC001656	T/T	G/G	T/T	T/T	G/G	A/A	84	male	case	23	yes	no	squamous cell carcinoma	III-IV
LC001657	C/C	G/G	C/C	T/T	G/G	A/A	68	female	case	31	no	no	Adenocarcinoma	III-IV
LC001658	C/T	G/G	T/C	T/T	G/G	A/A	61	female	case	20	no	no	Adenocarcinoma	III-IV
LC001659	C/C	G/G	C/C	T/T	G/G	A/A	61	male	case	22	no	no	squamous cell carcinoma	III-IV
LC001660	C/T	G/G	T/C	T/T	G/G	A/A	60	male	case	24	no	no	small cell lung cancer	III-IV
LC001661	C/T	G/G	T/C	T/T	G/G	A/A	55	male	case	28	yes	yes	squamous cell carcinoma	I-II
LC001662	C/C	G/G	C/C	T/T	G/G	A/A	55	female	case	21	no	no	missing	missing
LC001663	C/T	G/G	T/C	T/T	G/G	A/A	73	female	case	19	no	no	Adenocarcinoma	III-IV
LC001664	C/C	G/G	C/C	T/T	G/G	A/A	62	male	case	19	yes	no	missing	missing
LC001665	C/C	G/G	C/C	T/T	G/G	A/A	43	female	case	24	no	no	squamous cell carcinoma	III-IV
LC001666	C/C	G/G	C/C	T/T	A/G	A/A	65	female	case	16	no	no	squamous cell carcinoma	III-IV
LC001667	C/C	G/G	C/C	T/T	A/G	A/A	47	male	case	22	no	no	Adenocarcinoma	III-IV
LC001668	T/T	G/G	T/T	T/T	G/G	A/A	61	male	case	24	yes	missing	squamous cell carcinoma	III-IV
LC001669	C/C	G/G	C/C	T/T	G/G	A/A	64	male	case	24	yes	yes	squamous cell carcinoma	I-II
LC001670	C/C	G/G	C/C	T/T	G/G	A/A	63	male	case	23	yes	no	Adenocarcinoma	III-IV
LC001671	C/T	G/G	T/C	T/T	G/G	A/A	66	male	case	23	yes	no	squamous cell carcinoma	I-II
LC001672	C/T	G/G	T/C	T/T	G/G	A/A	46	female	case	18	no	no	Adenocarcinoma	III-IV
LC001673	T/T	G/G	T/T	T/T	G/G	A/A	71	female	case	20	no	no	Adenocarcinoma	III-IV
LC001674	C/T	G/G	T/C	T/T	G/G	A/A	61	female	case	25	no	no	Adenocarcinoma	III-IV
LC001675	C/T	G/G	T/C	T/T	G/G	A/A	55	male	case	20	yes	missing	Adenocarcinoma	III-IV
LC001676	C/C	G/G	C/C	T/T	G/G	A/A	61	male	case	20	yes	yes	squamous cell carcinoma	III-IV
LC001677	T/T	G/G	T/T	T/T	G/G	A/A	60	male	case	21	yes	no	squamous cell carcinoma	missing
LC001678	C/T	G/G	T/C	T/T	G/G	A/A	58	male	case	24	yes	no	Adenocarcinoma	III-IV
LC001679	C/T	G/G	T/C	T/T	G/G	A/A	77	female	case	missing	no	no	squamous cell carcinoma	III-IV
LC001680	C/C	G/G	C/C	T/T	G/G	A/A	76	male	case	missing	missing	missing	missing	missing
LC001681	C/T	G/G	T/C	T/T	G/G	A/A	64	male	case	19	no	no	squamous cell carcinoma	missing
LC001682	C/C	G/T	C/C	A/T	A/G	G/A	57	male	case	23	no	no	small cell lung cancer	I-II
LC001683	C/C	G/G	C/C	T/T	G/G	A/A	42	male	case	27	yes	no	missing	III-IV
LC001684	C/C	G/G	C/C	T/T	G/G	A/A	62	male	case	22	yes	no	small cell lung cancer	III-IV
LC001685	C/T	G/T	T/C	A/T	A/G	G/A	42	female	case	23	no	no	small cell lung cancer	III-IV
LC001686	C/C	G/G	C/C	T/T	G/G	A/A	71	male	case	24	yes	yes	small cell lung cancer	III-IV
LC001687	C/T	G/G	T/C	T/T	G/G	A/A	50	male	case	18	yes	no	squamous cell carcinoma	III-IV
LC001688	T/T	G/G	T/T	T/T	G/G	A/A	45	female	case	24	no	no	small cell lung cancer	III-IV
LC001689	C/T	G/G	T/C	T/T	A/G	A/A	57	female	case	24	no	no	Adenocarcinoma	I-II
LC001690	C/T	G/G	T/C	T/T	G/G	A/A	46	male	case	26	no	no	small cell lung cancer	I-II
LC001691	C/C	G/G	C/C	T/T	G/G	A/A	67	female	case	20	no	no	missing	III-IV
LC001692	C/T	G/G	T/C	T/T	A/G	A/A	60	female	case	25	no	no	small cell lung cancer	III-IV
LC001693	C/T	G/T	T/C	A/T	A/G	G/A	65	male	case	18	no	no	Adenocarcinoma	III-IV
LC001694	C/T	G/G	T/C	T/T	G/G	A/A	57	female	case	19	no	no	Adenocarcinoma	III-IV
LC001695	C/T	G/G	T/C	T/T	A/G	A/A	66	male	case	missing	missing	missing	small cell lung cancer	III-IV
LC001696	C/T	G/G	T/C	T/T	G/G	A/A	65	male	case	24	no	no	small cell lung cancer	III-IV
LC001697	C/C	G/T	C/C	A/T	A/G	G/A	66	male	case	23	yes	no	missing	III-IV
LC001698	C/T	G/G	T/C	T/T	G/G	A/A	67	male	case	27	no	no	Adenocarcinoma	I-II
LC001699	C/T	G/T	T/C	A/T	A/G	G/A	75	male	case	22	yes	no	small cell lung cancer	III-IV
LC001700	T/T	G/G	T/T	T/T	G/G	A/A	60	male	case	30	yes	missing	Adenocarcinoma	missing
LC001701	C/T	G/G	T/C	T/T	G/G	A/A	70	male	case	21	yes	yes	small cell lung cancer	missing
LC001702	C/T	G/G	T/C	T/T	G/G	A/A	58	male	case	21	yes	missing	squamous cell carcinoma	missing
LC001703	C/T	G/G	T/C	T/T	G/G	A/A	60	female	case	20	no	no	missing	III-IV
LC001704	C/C	G/T	C/C	A/T	A/G	G/A	61	male	case	30	yes	yes	small cell lung cancer	I-II
LC001705	C/T	G/G	T/C	T/T	G/G	A/A	56	male	case	25	no	no	squamous cell carcinoma	missing
LC001706	C/C	G/G	C/C	T/T	G/G	A/A	59	male	case	22	yes	yes	squamous cell carcinoma	missing
LC001707	C/T	G/G	T/C	T/T	G/G	A/A	46	male	case	19	no	no	Adenocarcinoma	III-IV
LC001708	C/T	G/G	T/C	T/T	G/G	A/A	60	female	case	18	no	no	Adenocarcinoma	missing
LC001709	C/C	G/G	C/C	T/T	G/G	A/A	44	male	case	21	yes	missing	squamous cell carcinoma	III-IV
LC001710	C/T	G/G	T/C	T/T	G/G	A/A	45	male	case	22	no	no	Adenocarcinoma	III-IV
LC001711	C/C	G/G	C/C	T/T	A/G	A/A	65	male	case	24	no	no	squamous cell carcinoma	missing
LC001712	C/T	G/G	T/C	T/T	G/G	A/A	58	male	case	24	yes	missing	squamous cell carcinoma	I-II
LC001713	C/T	G/G	T/C	T/T	A/G	A/A	77	male	case	18	no	no	missing	missing
LC001714	C/C	G/G	C/C	T/T	G/G	A/A	50	male	case	missing	no	no	Adenocarcinoma	missing
LC001715	C/C	G/G	C/C	T/T	G/G	A/A	54	female	case	24	no	no	Adenocarcinoma	III-IV
LC001716	C/T	G/G	T/C	T/T	G/G	A/A	68	female	case	25	no	no	Adenocarcinoma	III-IV
LC001717	C/T	G/G	T/C	T/T	G/G	A/A	80	female	case	25	no	no	Adenocarcinoma	I-II
LC001718	C/C	G/G	C/C	T/T	A/G	A/A	85	male	case	27	no	no	squamous cell carcinoma	missing
LC001719	C/T	G/G	T/C	T/T	G/G	A/A	68	male	case	22	no	no	Adenocarcinoma	III-IV
LC001720	C/C	G/T	C/C	A/T	A/G	G/A	72	male	case	22	yes	no	Adenocarcinoma	missing
LC001721	C/T	G/G	T/C	T/T	A/G	A/A	62	male	case	25	yes	yes	Adenocarcinoma	III-IV
LC001722	T/T	G/G	T/T	T/T	G/G	A/A	64	male	case	24	yes	missing	squamous cell carcinoma	III-IV
LC001723	C/T	G/T	T/C	T/T	A/G	G/A	65	female	case	23	no	no	Adenocarcinoma	III-IV
LC001724	C/T	G/T	T/C	A/T	A/G	G/A	52	female	case	17	no	no	Adenocarcinoma	III-IV
LC001725	C/T	G/G	T/C	T/T	G/G	A/A	62	male	case	21	yes	yes	squamous cell carcinoma	III-IV
LC001726	C/C	G/G	C/C	T/T	G/G	A/A	61	female	case	24	no	no	Adenocarcinoma	III-IV
LC001727	C/T	G/T	T/C	A/T	A/G	G/A	57	male	case	24	yes	yes	Adenocarcinoma	III-IV
LC001728	C/C	G/G	C/C	T/T	G/G	A/A	36	female	case	26	no	no	squamous cell carcinoma	III-IV
LC001729	C/C	G/G	C/C	T/T	A/G	A/A	72	male	case	18	yes	missing	squamous cell carcinoma	III-IV
LC001730	C/C	G/G	C/C	T/T	G/G	A/A	56	female	case	23	no	no	Adenocarcinoma	III-IV
LC001731	C/C	G/T	C/C	A/T	A/G	G/A	63	male	case	23	yes	no	small cell lung cancer	missing
LC001732	C/T	G/G	T/C	T/T	G/G	A/A	62	male	case	20	yes	yes	Adenocarcinoma	III-IV
LC001733	C/T	G/G	T/C	T/T	G/G	A/A	57	female	case	32	no	no	small cell lung cancer	missing
LC001734	C/T	G/G	T/C	T/T	G/G	A/A	59	male	case	16	yes	no	squamous cell carcinoma	missing
LC001735	C/T	G/G	T/C	T/T	G/G	A/A	62	male	case	25	yes	missing	Adenocarcinoma	III-IV
LC001736	C/C	G/G	C/C	T/T	G/G	A/A	73	male	case	19	no	no	small cell lung cancer	missing
LC001737	C/C	G/T	C/C	A/T	A/G	G/A	64	male	case	19	yes	missing	squamous cell carcinoma	missing
LC001738	C/T	G/G	C/C	T/T	G/G	A/A	50	male	case	21	yes	no	squamous cell carcinoma	I-II
LC001739	C/C	G/G	C/C	T/T	G/G	A/A	66	male	case	27	yes	no	squamous cell carcinoma	I-II
LC001740	C/T	G/G	T/C	T/T	G/G	A/A	68	male	case	19	no	no	Adenocarcinoma	missing
LC001743	C/C	G/G	C/C	T/T	A/G	A/A	48	female	case	19	no	no	missing	missing
LC001745	C/T	G/G	T/C	T/T	A/G	A/A	53	male	case	25	no	no	Adenocarcinoma	III-IV
LC001746	C/T	G/G	T/C	T/T	G/G	A/A	51	female	case	28	no	no	Adenocarcinoma	I-II
LC001759	C/T	G/G	T/C	T/T	G/G	A/A	56	female	case	22	no	no	squamous cell carcinoma	III-IV
LC001760	C/T	G/G	C/C	T/T	G/G	A/A	62	male	case	23	yes	yes	small cell lung cancer	missing
LC001761	C/T	G/T	T/C	A/T	A/G	G/A	52	male	case	25	yes	yes	small cell lung cancer	missing
LC001762	C/T	G/G	T/C	T/T	G/G	A/A	62	male	case	18	yes	no	squamous cell carcinoma	missing
LC001765	C/T	G/T	T/C	A/T	A/G	G/A	63	male	case	20	yes	yes	squamous cell carcinoma	III-IV
LC001766	C/C	T/T	C/C	A/A	A/A	G/G	57	female	case	22	no	no	Adenocarcinoma	III-IV
LC001767	C/T	G/G	T/C	T/T	G/G	A/A	45	female	case	22	no	no	missing	III-IV
LC001768	C/T	G/G	T/C	T/T	G/G	G/A	57	male	case	27	yes	missing	small cell lung cancer	III-IV
LC001769	C/T	G/T	T/C	A/T	A/G	G/A	76	male	case	25	yes	no	squamous cell carcinoma	III-IV
LC001770	C/C	G/G	C/C	T/T	G/G	A/A	58	male	case	20	no	no	missing	missing
LC001771	C/T	G/G	T/C	T/T	G/G	A/A	64	female	case	18	no	no	Adenocarcinoma	III-IV
LC001772	C/T	G/G	C/C	T/T	G/G	A/A	59	male	case	25	yes	yes	squamous cell carcinoma	missing
LC001773	C/T	G/G	T/C	T/T	G/G	A/A	63	male	case	21	yes	yes	Adenocarcinoma	III-IV
LC001774	C/T	G/T	T/C	A/T	A/G	G/A	58	male	case	18	yes	no	squamous cell carcinoma	III-IV
LC001775	T/T	G/G	T/T	T/T	G/G	A/A	46	male	case	22	no	no	squamous cell carcinoma	III-IV
LC001777	T/T	G/G	T/T	T/T	G/G	A/A	43	male	case	25	yes	no	missing	missing
LC001778	C/T	G/G	T/C	T/T	A/G	A/A	75	female	case	23	no	no	Adenocarcinoma	III-IV
NC0420001	C/T	G/G	T/C	T/T	G/G	A/A	60	male	control	25	missing	missing	/	/
NC0420003	C/T	G/G	T/C	T/T	A/G	A/A	51	male	control	26	yes	yes	/	/
NC0420004	C/C	G/G	C/C	T/T	G/G	A/A	47	male	control	27	yes	missing	/	/
NC0420011	C/T	G/G	C/C	T/T	G/G	A/A	41	male	control	24	yes	yes	/	/
NC0420012	C/T	G/G	T/T	T/T	G/G	A/A	56	male	control	17	yes	yes	/	/
NC0420016	C/C	G/G	C/C	T/T	G/G	A/A	55	male	control	25	yes	no	/	/
NC0420017	C/C	G/G	C/C	T/T	G/G	A/A	50	male	control	missing	yes	yes	/	/
NC0420018	C/C	G/G	C/C	T/T	G/G	A/A	60	male	control	missing	missing	missing	/	/
NC0420021	C/C	G/G	C/C	T/T	G/G	A/A	45	male	control	23	yes	no	/	/
NC0420022	C/T	G/G	T/C	T/T	G/G	A/A	55	male	control	missing	no	missing	/	/
NC0420023	C/C	G/G	C/C	T/T	G/G	A/A	60	male	control	missing	missing	missing	/	/
NC0420029	C/T	G/G	T/C	T/T	G/G	A/A	44	male	control	26	no	no	/	/
NC0420030	C/T	G/G	T/C	T/T	G/G	A/A	55	male	control	25	no	no	/	/
NC0420032	C/T	G/G	T/C	T/T	G/G	A/A	49	male	control	25	yes	yes	/	/
NC0420041	C/T	G/G	T/C	T/T	G/G	A/A	62	male	control	missing	missing	missing	/	/
NC0420046	C/T	G/G	T/T	T/T	G/G	A/A	41	male	control	27	yes	yes	/	/
NC0420048	C/T	G/G	T/C	T/T	A/G	A/A	47	male	control	23	yes	yes	/	/
NC0420050	C/T	G/G	T/C	T/T	G/G	A/A	49	male	control	29	yes	yes	/	/
NC0420054	C/C	G/G	C/C	T/T	G/G	A/A	50	male	control	23	yes	yes	/	/
NC0420058	C/T	G/G	T/C	T/T	G/G	A/A	49	male	control	23	yes	missing	/	/
NC0420059	C/T	G/G	T/C	T/T	G/G	A/A	41	male	control	28	no	no	/	/
NC0420060	C/C	G/G	C/C	T/T	A/G	A/A	51	male	control	29	missing	yes	/	/
NC0420064	C/C	G/G	C/C	T/T	G/G	A/A	48	male	control	27	yes	yes	/	/
NC0420072	C/C	G/T	C/C	A/T	A/G	G/A	48	male	control	27	no	no	/	/
NC0420073	C/T	G/G	T/C	T/T	G/G	A/A	50	male	control	23	yes	yes	/	/
NC0420074	C/T	G/G	T/C	T/T	G/G	A/A	44	male	control	26	yes	missing	/	/
NC0420075	C/T	G/G	T/C	T/T	G/G	A/A	47	male	control	27	yes	yes	/	/
NC0420080	C/C	G/G	C/C	T/T	G/G	A/A	55	male	control	28	yes	missing	/	/
NC0420081	C/T	G/T	T/C	T/T	A/G	G/A	46	male	control	23	yes	yes	/	/
NC0420082	C/T	G/T	T/C	A/T	A/G	G/A	51	male	control	26	yes	yes	/	/
NC0420084	C/C	G/G	C/C	T/T	G/G	A/A	67	male	control	29	missing	missing	/	/
NC0420085	C/C	G/G	C/C	T/T	G/G	A/A	47	male	control	26	yes	missing	/	/
NC0420089	0/0	G/G	T/T	T/T	G/G	A/A	43	male	control	missing	missing	yes	/	/
NC0420090	C/C	G/G	C/C	T/T	G/G	A/A	54	male	control	25	yes	yes	/	/
NC0420091	C/C	G/G	C/C	T/T	G/G	A/A	54	male	control	missing	yes	yes	/	/
NC0420093	C/T	G/G	T/C	T/T	G/G	A/A	43	male	control	23	yes	yes	/	/
NC0420095	C/T	G/G	T/C	T/T	G/G	A/A	54	male	control	25	yes	yes	/	/
NC0420104	C/C	G/G	C/C	T/T	G/G	A/A	52	male	control	26	no	yes	/	/
NC0420105	C/C	G/G	C/C	T/T	G/G	A/A	47	male	control	24	no	yes	/	/
NC0420106	C/C	G/G	C/C	T/T	G/G	A/A	47	male	control	21	yes	missing	/	/
NC0420110	C/T	G/G	T/C	T/T	G/G	A/A	42	male	control	25	yes	yes	/	/
NC0420114	C/T	G/T	T/C	A/T	A/G	G/A	50	male	control	missing	no	no	/	/
NC0420116	C/C	G/G	C/C	T/T	A/G	G/A	47	male	control	29	yes	yes	/	/
NC0420119	C/T	G/G	T/C	T/T	A/G	A/A	68	male	control	27	missing	missing	/	/
NC0420127	C/T	G/G	T/C	T/T	G/G	A/A	69	male	control	24	yes	yes	/	/
NC0420134	C/T	G/G	T/C	T/T	G/G	A/A	42	male	control	26	missing	yes	/	/
NC0420135	C/T	G/G	T/C	T/T	G/G	A/A	59	male	control	missing	yes	yes	/	/
NC0420138	C/T	G/T	C/C	A/T	A/A	G/A	48	male	control	24	yes	yes	/	/
NC0420140	C/T	G/G	T/C	T/T	G/G	A/A	65	female	control	24	missing	missing	/	/
NC0420149	C/C	G/G	C/C	T/T	G/G	A/A	48	male	control	26	yes	yes	/	/
NC0420154	C/C	G/G	C/C	T/T	G/G	A/A	62	male	control	28	missing	missing	/	/
NC0420155	C/C	G/G	C/C	T/T	A/G	0/0	62	male	control	24	no	missing	/	/
NC0420159	C/T	G/G	T/C	T/T	G/G	A/A	59	male	control	25	no	no	/	/
NC0420172	C/C	G/G	C/C	T/T	A/G	A/A	75	male	control	23	missing	missing	/	/
NC0420173	C/C	G/G	C/C	T/T	G/G	A/A	75	male	control	22	no	no	/	/
NC0420180	C/T	G/G	T/C	T/T	G/G	A/A	71	female	control	26	no	no	/	/
NC0420185	C/T	G/G	T/C	T/T	G/G	A/A	59	male	control	19	yes	no	/	/
NC0420186	C/T	G/G	T/C	T/T	G/G	A/A	76	male	control	22	yes	yes	/	/
NC0420187	C/T	G/G	T/C	T/T	G/G	A/A	65	male	control	17	yes	missing	/	/
NC0420192	C/T	G/T	T/C	A/T	A/G	G/A	45	male	control	23	yes	yes	/	/
NC0420200	C/T	G/G	T/C	T/T	G/G	A/A	69	female	control	23	missing	missing	/	/
NC0420202	C/C	G/G	C/C	T/T	G/G	A/A	42	male	control	25	yes	no	/	/
NC0420205	C/C	G/T	C/C	A/T	A/G	G/A	46	male	control	28	no	no	/	/
NC0420210	C/T	G/G	T/C	T/T	G/G	A/A	63	male	control	28	missing	yes	/	/
NC0420217	C/C	G/G	C/C	T/T	G/G	A/A	63	male	control	26	missing	missing	/	/
NC0420219	C/T	G/G	T/C	T/T	G/G	A/A	63	female	control	23	missing	missing	/	/
NC0420221	T/T	G/G	T/T	T/T	G/G	A/A	78	female	control	23	missing	missing	/	/
NC0420224	C/C	G/G	C/C	T/T	G/G	A/A	46	male	control	24	yes	yes	/	/
NC0420231	C/C	G/G	C/C	T/T	A/G	A/A	43	male	control	24	yes	yes	/	/
NC0420234	C/T	G/G	T/C	T/T	G/G	A/A	47	male	control	22	yes	missing	/	/
NC0420238	C/C	G/G	C/C	T/T	G/G	A/A	48	male	control	21	no	yes	/	/
NC0420243	C/T	G/G	T/C	T/T	G/G	A/A	66	male	control	24	yes	yes	/	/
NC0420244	C/T	G/G	T/C	T/T	G/G	A/A	41	male	control	28	no	no	/	/
NC0420249	C/C	G/G	C/C	T/T	G/G	A/A	51	male	control	24	yes	yes	/	/
NC0420250	T/T	G/G	T/T	T/T	G/G	A/A	43	male	control	26	no	yes	/	/
NC0420254	C/T	G/G	C/C	T/T	A/G	A/A	46	male	control	missing	no	yes	/	/
NC0420255	C/T	G/G	T/C	T/T	G/G	A/A	45	male	control	22	no	yes	/	/
NC0420264	C/C	G/T	C/C	A/T	A/G	0/0	52	male	control	missing	no	no	/	/
NC0420275	T/T	G/G	T/T	T/T	G/G	A/A	53	male	control	23	yes	missing	/	/
NC0420277	C/C	G/T	C/C	A/T	A/G	G/A	51	male	control	19	yes	no	/	/
NC0420284	C/T	G/T	T/C	A/T	A/G	G/A	61	male	control	missing	missing	missing	/	/
NC0420295	C/T	G/G	T/C	T/T	G/G	A/A	66	male	control	24	yes	missing	/	/
NC0420297	C/C	G/G	C/C	T/T	G/G	A/A	54	male	control	missing	yes	yes	/	/
NC0420298	C/C	G/G	C/C	T/T	G/G	A/A	51	male	control	missing	yes	yes	/	/
NC0420305	C/C	G/G	C/C	T/T	G/G	A/A	55	male	control	25	no	no	/	/
NC0420307	C/T	G/G	T/C	T/T	A/G	A/A	55	male	control	missing	yes	yes	/	/
NC0420309	C/C	G/G	C/C	T/T	A/G	A/A	55	male	control	27	yes	yes	/	/
NC0420319	C/C	G/G	C/C	T/T	G/G	A/A	55	male	control	missing	no	no	/	/
NC0420320	C/T	G/G	T/C	T/T	G/G	A/A	52	male	control	missing	yes	yes	/	/
NC0420323	C/T	G/G	T/C	T/T	G/G	A/A	54	male	control	29	no	no	/	/
NC0420327	C/T	G/G	T/C	T/T	G/G	A/A	65	male	control	23	no	no	/	/
NC0420332	C/T	G/G	T/C	T/T	G/G	A/A	55	male	control	missing	missing	yes	/	/
NC0420333	C/C	G/G	C/C	T/T	G/G	A/A	55	male	control	missing	yes	yes	/	/
NC0420339	C/T	G/T	T/C	T/T	A/G	G/A	63	male	control	missing	missing	missing	/	/
NC0420340	C/T	G/G	T/C	T/T	G/G	A/A	63	female	control	missing	missing	missing	/	/
NC0420346	C/C	G/G	C/C	T/T	G/G	A/A	69	female	control	21	missing	missing	/	/
NC0420347	T/T	G/G	T/T	T/T	G/G	A/A	67	male	control	24	missing	missing	/	/
NC0420348	C/T	G/G	T/C	T/T	G/G	A/A	54	male	control	25	yes	yes	/	/
NC0420350	T/T	G/G	T/T	T/T	G/G	A/A	54	male	control	25	no	missing	/	/
NC0420358	C/T	G/G	T/C	T/T	G/G	A/A	51	male	control	31	yes	yes	/	/
NC0420361	C/T	G/G	T/C	T/T	G/G	A/A	68	male	control	20	no	no	/	/
NC0420364	C/C	G/G	C/C	T/T	G/G	A/A	51	male	control	23	yes	missing	/	/
NC0420370	T/T	G/G	T/T	T/T	G/G	A/A	83	male	control	missing	missing	missing	/	/
NC0420371	C/C	G/T	C/C	A/T	A/G	G/A	79	female	control	missing	no	no	/	/
NC0420389	C/C	G/G	C/C	T/T	A/G	A/A	65	male	control	missing	yes	missing	/	/
NC0420396	C/C	G/G	C/C	T/T	G/G	A/A	52	male	control	missing	yes	no	/	/
NC0420412	C/T	G/G	T/C	T/T	G/G	A/A	65	female	control	21	no	no	/	/
NC0420413	C/C	G/G	C/C	T/T	G/G	A/A	65	male	control	missing	missing	missing	/	/
NC0420416	C/T	G/G	T/C	T/T	A/G	A/A	53	male	control	24	no	no	/	/
NC0420417	C/T	G/G	T/C	T/T	G/G	A/A	72	male	control	23	yes	yes	/	/
NC0420424	C/C	G/G	C/C	T/T	G/G	A/A	51	male	control	22	no	no	/	/
NC0420425	C/C	G/G	C/C	T/T	G/G	A/A	62	male	control	19	yes	no	/	/
NC0420429	C/T	G/T	T/C	A/T	A/G	G/A	51	male	control	24	yes	yes	/	/
NC0420430	C/T	G/G	T/C	T/T	A/G	A/A	58	male	control	23	yes	no	/	/
NC0420437	C/C	G/G	C/C	T/T	G/G	A/A	69	male	control	missing	no	no	/	/
NC0420441	C/T	G/G	T/C	T/T	G/G	A/A	60	male	control	27	missing	missing	/	/
NC0420454	C/T	G/T	T/C	A/T	A/G	G/A	53	male	control	22	yes	no	/	/
NC0420456	C/T	G/G	T/C	T/T	G/G	A/A	69	male	control	19	yes	yes	/	/
NC0420457	C/T	G/T	T/C	T/T	A/G	G/A	86	male	control	missing	missing	missing	/	/
NC0420461	C/C	G/T	C/C	A/T	A/G	G/A	64	female	control	24	no	no	/	/
NC0420506	C/C	G/G	C/C	T/T	G/G	A/A	64	female	control	28	missing	missing	/	/
NC0420510	C/C	G/G	C/C	T/T	G/G	A/A	75	female	control	18	yes	missing	/	/
NC0420517	C/C	G/G	C/C	T/T	G/G	A/A	67	female	control	21	no	no	/	/
NC0420519	C/C	G/G	C/C	T/T	G/G	A/A	72	female	control	missing	no	no	/	/
NC0420522	C/T	G/G	T/C	T/T	G/G	A/A	75	male	control	missing	no	no	/	/
NC0420536	T/T	G/G	T/T	T/T	G/G	A/A	63	female	control	missing	no	no	/	/
NC0420550	C/C	G/T	C/C	A/T	0/0	G/A	78	male	control	missing	yes	yes	/	/
NC0420551	C/T	G/G	T/C	T/T	G/G	A/A	69	male	control	24	no	no	/	/
NC0420558	C/T	G/G	T/C	T/T	G/G	A/A	68	female	control	22	no	no	/	/
NC0420561	C/C	G/G	C/C	T/T	G/G	A/A	60	male	control	26	no	no	/	/
NC0420562	C/T	G/G	T/C	T/T	0/0	A/A	62	male	control	missing	missing	missing	/	/
NC0420591	C/T	G/G	T/C	T/T	G/G	A/A	74	male	control	20	missing	missing	/	/
NC0420603	C/T	G/G	T/C	T/T	A/G	A/A	65	female	control	missing	yes	missing	/	/
NC0420607	C/T	G/G	T/C	T/T	G/G	A/A	66	female	control	25	no	no	/	/
NC0420609	T/T	G/G	T/T	T/T	G/G	A/A	63	female	control	21	missing	missing	/	/
NC0420610	C/C	G/G	C/C	T/T	G/G	A/A	65	female	control	23	no	no	/	/
NC0420612	C/C	G/G	C/C	T/T	G/G	A/A	65	male	control	25	missing	missing	/	/
NC0420615	C/C	G/G	C/C	T/T	G/G	A/A	66	male	control	19	no	no	/	/
NC0420618	C/T	G/G	T/C	T/T	G/G	A/A	66	male	control	25	missing	missing	/	/
NC0420619	C/C	G/G	C/C	T/T	G/G	A/A	64	female	control	21	no	no	/	/
NC0420620	T/T	G/G	T/T	T/T	G/G	A/A	65	female	control	missing	missing	missing	/	/
NC0420628	C/C	G/T	C/C	A/T	A/G	G/A	63	male	control	26	no	no	/	/
NC0420646	C/C	G/G	C/C	T/T	G/G	A/A	61	male	control	missing	missing	missing	/	/
NC0420652	C/C	G/G	C/C	T/T	G/G	A/A	63	female	control	28	no	no	/	/
NC0420662	C/C	G/T	C/C	A/T	A/G	G/A	67	male	control	25	no	no	/	/
NC0420665	C/T	G/G	T/C	T/T	A/G	A/A	64	male	control	25	missing	missing	/	/
NC0420670	C/T	G/G	T/C	T/T	G/G	A/A	89	male	control	30	yes	yes	/	/
NC0420671	C/C	G/G	C/C	T/T	G/G	A/A	61	male	control	21	yes	yes	/	/
NC0420690	C/T	G/G	T/C	T/T	G/G	A/A	67	female	control	missing	no	no	/	/
NC0420709	C/T	G/T	T/C	A/T	A/G	G/A	62	male	control	missing	missing	missing	/	/
NC0420713	T/T	G/G	T/T	T/T	G/G	A/A	70	male	control	26	missing	missing	/	/
NC0420714	C/C	G/T	C/C	A/T	A/A	G/A	67	female	control	missing	missing	missing	/	/
NC0420743	C/C	G/G	C/C	T/T	G/G	A/A	61	male	control	26	yes	yes	/	/
NC0420761	T/T	G/G	T/T	T/T	G/G	A/A	64	male	control	33	yes	yes	/	/
NC0420765	C/T	G/G	T/C	T/T	G/G	A/A	69	male	control	21	missing	missing	/	/
NC0420780	T/T	G/G	T/T	T/T	G/G	A/A	62	male	control	26	yes	yes	/	/
NC0420796	C/C	G/G	C/C	T/T	G/G	A/A	62	male	control	missing	no	no	/	/
NC0420817	C/C	G/G	C/C	T/T	G/G	A/A	56	female	control	23	no	no	/	/
NC0420819	C/C	G/G	C/C	T/T	G/G	A/A	60	male	control	21	no	no	/	/
NC0420825	C/T	G/G	T/C	T/T	G/G	A/A	55	female	control	missing	no	yes	/	/
NC0420830	C/C	G/G	C/C	T/T	0/0	A/A	65	male	control	22	missing	missing	/	/
NC0420833	C/T	G/G	T/C	T/T	G/G	A/A	56	female	control	missing	no	no	/	/
NC0420840	C/C	G/G	C/C	T/T	G/G	A/A	74	male	control	missing	yes	no	/	/
NC0420844	C/T	G/G	T/C	T/T	G/G	A/A	64	female	control	21	missing	missing	/	/
NC0420846	C/T	G/G	T/C	T/T	G/G	A/A	72	female	control	missing	no	no	/	/
NC0420852	C/C	G/G	C/C	T/T	G/G	A/A	58	female	control	missing	missing	missing	/	/
NC0420853	C/C	G/G	C/C	T/T	G/G	A/A	59	male	control	missing	no	no	/	/
NC0420865	C/C	G/G	C/C	T/T	G/G	A/A	68	male	control	20	no	no	/	/
NC0420867	C/C	G/G	C/C	T/T	G/G	A/A	55	female	control	missing	missing	missing	/	/
NC0420876	C/T	G/G	T/C	T/T	G/G	A/A	47	male	control	missing	no	yes	/	/
NC0420878	C/C	G/G	C/C	T/T	G/G	A/A	60	female	control	22	no	no	/	/
NC0420879	C/T	G/T	T/C	A/T	A/G	G/A	64	female	control	22	no	no	/	/
NC0420897	C/T	G/G	T/C	T/T	G/G	A/A	64	male	control	32	no	missing	/	/
NC0420907	C/T	G/G	T/C	T/T	G/G	A/A	54	female	control	22	missing	missing	/	/
NC0420927	C/T	G/T	T/C	A/T	A/G	G/A	60	male	control	24	missing	yes	/	/
NC0420931	C/C	G/G	C/C	T/T	A/G	A/A	65	male	control	24	no	no	/	/
NC0420941	C/C	G/T	C/C	T/T	A/G	G/A	54	female	control	25	missing	missing	/	/
NC0420943	C/T	G/G	T/C	T/T	G/G	A/A	63	female	control	23	no	no	/	/
NC0420951	C/T	G/G	T/C	T/T	G/G	A/A	55	female	control	28	missing	missing	/	/
NC0420954	C/T	G/G	T/C	T/T	G/G	A/A	63	male	control	missing	missing	missing	/	/
NC0420956	C/C	G/G	C/C	T/T	G/G	A/A	60	female	control	18	missing	missing	/	/
NC0420957	C/T	G/G	T/C	T/T	G/G	A/A	68	male	control	missing	missing	missing	/	/
NC0420964	C/C	G/T	C/C	A/T	A/G	G/A	54	female	control	missing	no	no	/	/
NC0420967	C/T	G/G	T/C	T/T	G/G	A/A	55	female	control	20	missing	missing	/	/
NC0420969	C/C	G/G	C/C	T/T	G/G	A/A	59	female	control	28	no	no	/	/
NC0420971	C/C	G/G	C/C	T/T	G/G	A/A	71	female	control	24	missing	missing	/	/
NC0420979	T/T	G/G	T/T	T/T	G/G	A/A	64	female	control	21	no	no	/	/
NC0421021	C/T	G/G	T/C	T/T	G/G	A/A	58	female	control	missing	no	no	/	/
NC0421022	C/C	G/G	C/C	T/T	G/G	A/A	59	male	control	24	no	no	/	/
NC0421033	C/C	G/G	C/C	T/T	G/G	A/A	59	female	control	22	no	no	/	/
NC0421037	C/C	G/T	C/C	T/T	A/G	G/A	55	female	control	missing	missing	missing	/	/
NC0421069	C/C	G/G	C/C	T/T	G/G	A/A	61	male	control	26	no	yes	/	/
NC0421077	C/T	G/G	T/C	T/T	A/G	A/A	61	male	control	25	yes	yes	/	/
NC0421085	C/C	G/T	C/C	A/T	A/G	G/A	55	female	control	20	no	no	/	/
NC0421089	C/T	G/G	T/C	T/T	A/G	A/A	62	male	control	23	yes	yes	/	/
NC0421100	C/C	G/G	C/C	T/T	G/G	A/A	54	female	control	18	no	no	/	/
NC0421103	C/T	G/G	T/C	T/T	G/G	A/A	55	female	control	missing	no	no	/	/
NC0421106	C/C	G/G	C/C	T/T	G/G	A/A	67	male	control	missing	no	no	/	/
NC0421113	C/C	G/T	C/C	A/T	A/G	G/A	53	female	control	26	missing	missing	/	/
NC0421117	C/T	G/G	T/C	T/T	G/G	A/A	66	male	control	20	yes	yes	/	/
NC0421137	C/T	G/G	T/C	T/T	G/G	A/A	66	male	control	18	yes	yes	/	/
NC0421143	C/C	G/G	C/C	T/T	G/G	A/A	69	female	control	missing	yes	yes	/	/
NC0421154	C/T	G/G	T/C	T/T	G/G	A/A	53	female	control	22	no	no	/	/
NC0421162	C/C	G/T	C/C	A/T	A/G	G/A	71	male	control	25	no	no	/	/
NC0421163	C/T	G/G	T/C	T/T	G/G	A/A	67	male	control	25	no	no	/	/
NC0421168	T/T	G/G	T/T	T/T	G/G	A/A	60	female	control	missing	missing	missing	/	/
NC0421170	T/T	G/G	T/T	T/T	G/G	A/A	58	female	control	27	missing	missing	/	/
NC0421173	C/C	T/T	C/C	A/A	A/A	G/G	71	female	control	missing	no	no	/	/
NC0421178	C/C	G/G	C/C	T/T	G/G	A/A	54	female	control	23	missing	missing	/	/
NC0421179	C/T	G/T	T/C	A/T	A/G	G/A	66	female	control	25	no	no	/	/
NC0421185	C/T	G/G	T/C	T/T	G/G	A/A	53	female	control	20	no	no	/	/
NC0421195	C/C	G/T	C/C	A/T	A/G	G/A	63	male	control	24	no	no	/	/
NC0421197	C/C	G/G	C/C	T/T	G/G	A/A	53	female	control	23	missing	missing	/	/
NC0421199	C/T	G/G	T/C	T/T	G/G	A/A	52	female	control	24	no	no	/	/
NC0421211	C/T	G/G	T/C	T/T	G/G	A/A	56	female	control	missing	missing	missing	/	/
NC0421214	C/C	G/G	C/C	T/T	G/G	A/A	44	female	control	missing	missing	missing	/	/
NC0421219	C/T	G/G	T/C	T/T	G/G	A/A	51	female	control	missing	missing	missing	/	/
NC0421230	C/T	G/G	T/C	T/T	G/G	A/A	64	female	control	missing	missing	missing	/	/
NC0421239	C/T	G/G	T/C	T/T	G/G	A/A	51	female	control	missing	missing	missing	/	/
NC0421241	C/C	G/G	C/C	T/T	G/G	A/A	59	male	control	missing	missing	missing	/	/
NC0421242	C/C	G/T	C/C	T/T	A/G	G/A	66	male	control	missing	missing	missing	/	/
NC0421245	C/C	G/T	C/C	A/T	A/G	G/A	58	female	control	missing	missing	missing	/	/
NC0421247	C/C	G/T	C/C	A/T	A/G	G/A	68	female	control	23	no	no	/	/
NC0421249	C/C	G/G	C/C	T/T	G/G	A/A	64	female	control	missing	missing	missing	/	/
NC0421260	T/T	G/G	T/T	T/T	G/G	A/A	53	female	control	25	missing	missing	/	/
NC0421263	C/T	G/G	T/C	T/T	G/G	A/A	52	female	control	missing	missing	missing	/	/
NC0421265	C/C	G/G	C/C	T/T	G/G	A/A	59	female	control	missing	missing	missing	/	/
NC0421268	C/T	G/G	T/C	T/T	G/G	A/A	55	female	control	missing	missing	missing	/	/
NC0421273	C/C	T/T	C/C	A/A	A/A	G/G	54	female	control	21	no	no	/	/
NC0421299	C/C	G/T	C/C	A/T	A/G	G/A	51	female	control	missing	missing	missing	/	/
NC0421300	C/T	G/G	T/C	T/T	G/G	A/A	63	male	control	missing	missing	missing	/	/
NC0421302	T/T	G/G	T/T	T/T	G/G	A/A	61	male	control	missing	missing	missing	/	/
NC0421303	C/T	G/G	T/C	T/T	A/G	A/A	58	female	control	missing	missing	missing	/	/
NC0421305	C/T	G/G	T/C	A/T	A/G	0/0	61	male	control	23	yes	no	/	/
NC0421316	C/C	G/G	C/C	T/T	G/G	A/A	74	male	control	22	no	no	/	/
NC0421318	T/T	G/G	T/T	T/T	G/G	A/A	58	female	control	23	missing	missing	/	/
NC0421319	C/C	G/T	C/C	A/T	A/G	G/A	52	female	control	22	no	no	/	/
NC0421321	T/T	G/G	T/T	T/T	G/G	A/A	68	female	control	24	no	no	/	/
NC0421328	T/T	G/G	T/T	T/T	G/G	A/A	76	male	control	20	no	no	/	/
NC0421333	C/C	G/G	C/C	T/T	G/G	A/A	52	female	control	missing	missing	missing	/	/
NC0421334	C/C	G/G	C/C	T/T	A/G	A/A	75	female	control	missing	missing	missing	/	/
NC0421338	C/T	G/G	T/C	T/T	G/G	A/A	73	male	control	25	yes	yes	/	/
NC0421342	T/T	G/G	T/T	T/T	G/G	A/A	51	female	control	23	no	yes	/	/
NC0421343	C/T	G/G	T/C	T/T	G/G	A/A	54	female	control	missing	no	no	/	/
NC0421346	C/C	G/G	C/C	T/T	G/G	A/A	51	female	control	24	no	no	/	/
NC0421347	C/T	G/G	T/C	T/T	G/G	A/A	53	female	control	20	no	no	/	/
NC0421349	C/T	G/T	T/C	A/T	A/G	G/A	60	female	control	24	missing	missing	/	/
NC0421360	C/T	G/G	T/C	T/T	G/G	A/A	52	female	control	missing	no	no	/	/
NC0421361	C/T	G/G	T/C	T/T	G/G	A/A	53	female	control	missing	no	no	/	/
NC0421362	C/C	G/G	C/C	T/T	G/G	A/A	64	female	control	28	no	no	/	/
NC0421365	C/T	G/G	T/C	T/T	G/G	A/A	54	female	control	missing	missing	missing	/	/
NC0421366	C/C	G/T	C/C	A/T	A/A	G/A	60	female	control	27	no	no	/	/
NC0421369	C/T	G/G	T/C	T/T	G/G	A/A	59	male	control	24	missing	missing	/	/
NC0421372	C/C	G/G	C/C	T/T	G/G	A/A	54	female	control	24	no	no	/	/
NC0421374	C/T	G/T	T/C	A/T	A/G	G/A	61	male	control	23	no	no	/	/
NC0421376	C/C	G/T	C/C	A/T	A/G	G/A	51	female	control	24	no	no	/	/
NC0421381	C/T	G/G	T/C	T/T	G/G	A/A	59	female	control	21	missing	missing	/	/
NC0421390	C/T	G/G	T/C	T/T	G/G	A/A	62	male	control	26	yes	yes	/	/
NC0421395	T/T	G/G	T/T	T/T	G/G	A/A	60	male	control	26	no	yes	/	/
NC0421400	C/T	G/G	T/C	T/T	G/G	A/A	63	male	control	25	yes	no	/	/
NC0421404	C/C	G/G	C/C	T/T	G/G	A/A	62	male	control	28	missing	missing	/	/
NC0421409	C/T	G/G	T/C	T/T	G/G	A/A	61	male	control	26	no	yes	/	/
NC0421420	C/C	G/G	C/C	T/T	G/G	A/A	35	female	control	24	missing	missing	/	/
NC0421428	C/C	G/G	C/C	T/T	G/G	A/A	65	male	control	missing	missing	missing	/	/
NC0421434	C/C	G/G	C/C	T/T	A/G	A/A	62	male	control	22	yes	yes	/	/
NC0421439	C/T	G/G	T/C	T/T	G/G	A/A	68	female	control	missing	missing	missing	/	/
NC0421450	C/T	G/G	T/C	T/T	G/G	A/A	39	female	control	21	missing	missing	/	/
NC0421452	C/C	G/T	C/C	A/T	A/G	G/A	39	female	control	missing	missing	missing	/	/
NC0421472	C/T	G/G	T/C	T/T	G/G	A/A	69	female	control	34	missing	missing	/	/
NC0421487	C/T	G/G	T/C	T/T	G/G	A/A	40	female	control	23	no	no	/	/
NC0421498	C/C	G/T	C/C	A/T	A/G	G/A	60	male	control	22	missing	missing	/	/
NC0421500	C/C	G/T	C/C	A/T	A/G	G/A	36	female	control	19	no	no	/	/
NC0421522	C/T	G/G	T/C	T/T	G/G	A/A	63	male	control	21	yes	no	/	/
NC0421538	C/C	G/G	C/C	T/T	G/G	A/A	63	male	control	27	no	no	/	/
NC0421555	C/C	G/G	C/C	T/T	G/G	A/A	69	female	control	missing	no	no	/	/
NC0421573	C/T	G/T	T/C	A/T	A/G	G/A	70	male	control	27	missing	missing	/	/
NC0421580	C/T	G/G	T/C	T/T	G/G	A/A	72	male	control	missing	yes	yes	/	/
NC0421596	C/C	G/G	C/C	T/T	G/G	A/A	68	female	control	22	yes	no	/	/
NC0421602	C/C	G/G	C/C	T/T	A/G	A/A	69	male	control	25	yes	yes	/	/
NC0421605	C/T	G/G	T/C	T/T	A/G	A/A	60	male	control	24	yes	no	/	/
NC0421609	C/T	G/G	T/C	T/T	G/G	A/A	60	male	control	missing	no	no	/	/
NC0421632	C/C	G/G	C/C	T/T	A/G	A/A	64	female	control	missing	missing	missing	/	/
NC0421643	C/T	G/G	T/C	0/0	A/G	0/0	61	male	control	19	yes	no	/	/
NC0421708	C/C	G/G	C/C	T/T	A/G	A/A	68	male	control	28	missing	missing	/	/
NC0421712	C/C	G/G	C/C	T/T	G/G	A/A	60	male	control	23	no	yes	/	/
NC0421722	C/C	G/G	C/C	T/T	A/G	A/A	64	female	control	24	missing	missing	/	/
NC0421749	C/C	G/G	C/C	T/T	G/G	A/A	66	male	control	missing	missing	missing	/	/
NC0421751	T/T	G/G	T/T	T/T	G/G	A/A	63	female	control	missing	no	no	/	/
NC0421755	C/C	G/G	C/C	T/T	G/G	A/A	67	male	control	24	no	yes	/	/
NC0421773	C/T	G/G	T/C	T/T	G/G	A/A	67	male	control	21	no	yes	/	/
NC0421783	C/C	G/G	C/C	T/T	G/G	A/A	67	female	control	missing	no	no	/	/
NC0421799	C/C	G/G	C/C	T/T	G/G	A/A	61	male	control	missing	missing	missing	/	/
NC0421807	T/T	G/G	T/T	T/T	G/G	A/A	67	female	control	22	missing	missing	/	/
NC0421820	C/T	G/G	T/C	T/T	G/G	A/A	67	female	control	missing	no	no	/	/
NC0421850	C/C	G/G	C/C	T/T	G/G	A/A	67	male	control	missing	yes	yes	/	/
NC0421852	C/C	G/G	C/C	T/T	G/G	A/A	72	female	control	27	no	missing	/	/
NC0421855	T/T	G/G	T/T	T/T	G/G	A/A	61	male	control	29	missing	yes	/	/
NC0421860	C/C	0/0	C/C	T/T	G/G	A/A	62	male	control	26	no	no	/	/
NC0421871	T/T	G/G	T/T	T/T	G/G	A/A	66	female	control	26	no	no	/	/
NC0421881	C/T	G/G	T/C	T/T	G/G	A/A	71	female	control	22	yes	no	/	/
NC0421896	C/C	G/G	C/C	T/T	A/G	A/A	63	male	control	24	missing	missing	/	/
NC0421904	C/T	G/G	T/C	T/T	G/G	A/A	71	female	control	41	missing	missing	/	/
NC0421911	T/T	G/G	T/T	T/T	G/G	A/A	63	male	control	27	no	no	/	/
NC0421917	C/C	G/T	C/C	A/T	A/G	G/A	74	male	control	27	missing	missing	/	/
NC0421944	C/T	G/G	T/C	T/T	G/G	A/A	63	male	control	21	no	no	/	/
NC0421945	C/T	G/T	T/C	A/T	A/G	G/A	50	female	control	25	missing	missing	/	/
NC0421954	T/T	G/G	T/T	T/T	G/G	A/A	42	female	control	23	no	no	/	/
NC0421955	C/T	G/G	T/C	T/T	G/G	A/A	50	female	control	missing	no	no	/	/
NC0421971	C/C	G/T	C/C	A/T	A/G	G/A	41	female	control	missing	missing	missing	/	/
NC0421974	C/C	G/T	C/C	A/T	A/G	G/A	50	female	control	23	no	no	/	/
NC0421975	C/C	G/T	C/C	A/T	A/G	G/A	44	female	control	25	no	no	/	/
NC0421993	T/T	G/G	T/T	T/T	G/G	A/A	64	female	control	missing	missing	missing	/	/
NC0422002	C/C	G/G	C/C	T/T	G/G	A/A	42	female	control	missing	missing	missing	/	/
NC0422003	C/C	G/G	C/C	T/T	G/G	A/A	42	female	control	26	no	no	/	/
NC0422013	C/C	G/G	C/C	T/T	G/G	A/A	47	female	control	missing	missing	missing	/	/
NC0422015	T/T	G/G	T/T	T/T	G/G	A/A	48	female	control	22	no	no	/	/
NC0422017	C/C	G/T	C/C	A/T	A/G	G/A	47	female	control	21	no	no	/	/
NC0422021	T/T	G/G	T/T	T/T	G/G	A/A	42	female	control	23	no	no	/	/
NC0422024	C/C	G/G	C/C	T/T	G/G	A/A	44	female	control	25	missing	missing	/	/
NC0422026	C/T	G/T	T/C	T/T	G/G	A/A	61	male	control	29	missing	missing	/	/
NC0422032	C/C	G/G	C/C	T/T	G/G	A/A	63	female	control	26	missing	missing	/	/
NC0422035	C/T	G/G	T/C	T/T	G/G	A/A	74	male	control	21	no	yes	/	/
NC0422038	C/C	G/G	C/C	T/T	A/G	A/A	47	female	control	25	no	no	/	/
NC0422045	C/T	G/T	T/C	A/T	A/G	G/A	50	female	control	21	no	no	/	/
NC0422046	C/C	G/T	C/C	A/T	A/G	G/A	46	female	control	21	missing	missing	/	/
NC0422050	C/C	G/G	C/C	T/T	G/G	A/A	61	male	control	29	missing	missing	/	/
NC0422063	C/T	G/G	T/C	T/T	G/G	A/A	43	female	control	24	no	no	/	/
NC0422068	C/C	G/G	C/C	T/T	G/G	A/A	46	female	control	25	no	no	/	/
NC0422070	C/C	G/T	C/C	A/T	A/G	G/A	43	female	control	25	no	no	/	/
NC0422076	T/T	G/G	T/T	T/T	G/G	A/A	41	female	control	19	no	no	/	/
NC0422081	C/C	G/G	C/C	T/T	G/G	A/A	68	female	control	missing	missing	missing	/	/
NC0422082	C/C	G/T	C/C	A/T	A/G	G/A	41	female	control	19	missing	missing	/	/
NC0422085	C/T	G/G	T/C	T/T	G/G	A/A	42	female	control	17	no	no	/	/
NC0422086	C/T	G/G	T/C	T/T	G/G	A/A	60	male	control	missing	yes	yes	/	/
NC0422091	C/C	G/G	C/C	T/T	G/G	A/A	61	male	control	missing	no	no	/	/
NC0422094	C/T	G/G	T/C	T/T	G/G	A/A	50	female	control	missing	missing	missing	/	/
NC0422103	C/C	G/G	C/C	T/T	G/G	A/A	47	female	control	21	missing	missing	/	/
NC0422119	C/C	G/T	C/C	A/T	A/G	G/A	77	male	control	21	yes	missing	/	/
NC0422134	C/T	G/G	T/C	T/T	G/G	A/A	67	male	control	25	no	no	/	/
NC0422146	C/C	G/G	C/C	T/T	G/G	A/A	61	male	control	missing	no	yes	/	/
NC0422189	C/C	G/G	C/C	T/T	G/G	A/A	60	male	control	23	yes	yes	/	/
NC0422224	C/T	G/G	T/C	T/T	G/G	A/A	61	male	control	missing	missing	missing	/	/
NC0422253	C/C	G/G	C/C	T/T	G/G	A/A	62	male	control	missing	no	no	/	/
NC0422261	C/C	G/G	C/C	T/T	G/G	A/A	61	male	control	missing	yes	yes	/	/
NC0422263	C/T	G/G	T/C	T/T	G/G	A/A	69	female	control	missing	missing	missing	/	/
NC0422284	C/T	G/G	T/C	T/T	G/G	A/A	75	male	control	missing	yes	missing	/	/
NC0422313	C/T	G/G	T/C	T/T	G/G	A/A	69	male	control	20	yes	yes	/	/
NC0422328	T/T	G/G	T/T	T/T	G/G	A/A	47	male	control	missing	yes	missing	/	/
NC0422332	C/C	G/G	C/C	T/T	G/G	A/A	59	male	control	30	missing	missing	/	/
NC0422341	C/T	G/G	T/C	T/T	G/G	A/A	60	male	control	missing	missing	missing	/	/
NC0422344	C/C	G/G	C/C	T/T	G/G	A/A	63	male	control	missing	missing	missing	/	/
NC0422377	T/T	G/G	T/T	T/T	G/G	A/A	70	female	control	missing	no	no	/	/
NC0422381	C/T	G/G	T/C	T/T	G/G	A/A	72	male	control	missing	missing	missing	/	/
NC0422390	C/C	G/G	C/C	T/T	G/G	A/A	65	female	control	28	no	no	/	/
NC0422391	C/C	G/G	C/C	T/T	G/G	A/A	65	male	control	22	missing	missing	/	/
NC0422411	C/C	G/T	C/C	A/T	A/G	G/A	60	male	control	missing	missing	missing	/	/
NC0422450	C/C	G/G	C/C	T/T	G/G	A/A	62	male	control	21	no	no	/	/
NC0422454	T/T	G/G	T/T	T/T	G/G	A/A	61	male	control	23	no	no	/	/
NC0422465	C/T	G/G	T/C	T/T	G/G	A/A	69	male	control	25	no	no	/	/
NC0422467	T/T	G/G	T/T	T/T	G/G	A/A	65	female	control	24	no	no	/	/
NC0422476	C/C	G/G	C/C	T/T	A/G	A/A	67	female	control	28	no	no	/	/
NC0422478	C/T	G/G	T/C	T/T	A/G	A/A	60	male	control	19	yes	yes	/	/
NC0422482	C/T	G/G	T/C	T/T	G/G	A/A	60	male	control	21	missing	missing	/	/
NC0422483	C/C	G/G	C/C	T/T	G/G	A/A	64	male	control	23	no	no	/	/
NC0422491	C/T	G/G	T/C	T/T	G/G	A/A	65	male	control	26	no	yes	/	/
NC0422500	C/C	G/G	C/C	T/T	G/G	A/A	60	male	control	23	yes	missing	/	/
NC0422503	C/T	G/G	T/C	T/T	G/G	A/A	63	female	control	28	yes	yes	/	/
NC0422507	C/T	G/G	T/C	T/T	G/G	A/A	65	male	control	27	yes	yes	/	/
NC0422520	C/T	G/G	T/C	T/T	A/G	A/A	76	female	control	22	no	yes	/	/
NC0422525	T/T	G/G	T/T	T/T	G/G	A/A	65	male	control	23	no	no	/	/
NC0422526	C/C	G/T	C/C	A/T	A/G	G/A	76	female	control	25	missing	missing	/	/
NC0422530	C/C	G/G	C/C	T/T	G/G	A/A	62	male	control	22	missing	missing	/	/
NC0422536	C/C	G/G	C/C	T/T	G/G	A/A	62	female	control	27	no	no	/	/
NC0422550	C/T	G/G	T/C	T/T	G/G	A/A	59	male	control	23	no	no	/	/
NC0422576	C/T	G/G	T/C	T/T	G/G	A/A	61	male	control	missing	missing	missing	/	/
NC0422594	C/C	G/G	C/C	T/T	G/G	A/A	73	female	control	missing	no	no	/	/
NC0422609	C/C	G/G	C/C	T/T	G/G	A/A	60	female	control	21	no	no	/	/
NC0422629	C/C	G/G	C/C	T/T	G/G	A/A	65	male	control	25	no	no	/	/
NC0422633	C/T	G/G	T/C	T/T	G/G	A/A	67	female	control	28	missing	missing	/	/
NC0422640	C/C	G/G	C/C	T/T	G/G	A/A	66	male	control	missing	missing	missing	/	/
NC0422654	C/C	G/T	C/C	A/T	A/G	G/A	61	male	control	missing	missing	missing	/	/
NC0422693	C/C	G/G	C/C	T/T	G/G	A/A	64	male	control	23	yes	missing	/	/
NC0422700	C/C	G/G	C/C	T/T	A/G	A/A	61	male	control	25	missing	missing	/	/
NC0422704	C/C	G/G	C/C	T/T	G/G	A/A	71	male	control	19	missing	missing	/	/
NC0422737	C/T	G/G	T/C	T/T	G/G	A/A	71	female	control	missing	missing	missing	/	/
NC0422756	C/C	G/G	C/C	T/T	G/G	A/A	64	male	control	missing	no	yes	/	/
NC0422766	C/T	G/G	T/C	T/T	G/G	A/A	72	female	control	28	no	no	/	/
NC0422767	C/T	G/G	T/C	T/T	G/G	A/A	63	male	control	missing	missing	missing	/	/
NC0422784	C/C	G/T	C/C	T/T	A/A	G/A	61	male	control	missing	missing	missing	/	/
NC0422785	C/C	G/G	C/C	T/T	G/G	A/A	64	male	control	missing	yes	yes	/	/
NC0422801	T/T	G/G	T/T	T/T	G/G	A/A	68	male	control	27	missing	missing	/	/
NC0422844	C/C	G/G	C/C	T/T	G/G	A/A	60	male	control	missing	yes	missing	/	/
NC0422876	C/C	G/T	C/C	T/T	A/G	G/A	69	male	control	missing	no	yes	/	/
NC0422886	C/C	G/T	C/C	T/T	G/G	G/A	63	male	control	24	yes	yes	/	/
NC0422952	C/T	G/G	T/C	T/T	G/G	A/A	66	male	control	missing	no	missing	/	/
NC0422973	C/C	G/G	C/C	T/T	G/G	A/A	77	male	control	missing	no	no	/	/
NC0422985	C/C	G/G	C/C	T/T	G/G	A/A	66	male	control	21	missing	missing	/	/
NC0422994	C/T	G/G	T/C	T/T	G/G	A/A	71	male	control	missing	yes	yes	/	/
NC0422997	T/T	0/0	T/T	T/T	G/G	A/A	64	male	control	26	no	no	/	/
NC0423000	C/T	G/G	T/C	T/T	G/G	A/A	61	male	control	26	missing	missing	/	/
NC0423002	C/C	T/T	C/C	A/A	A/A	G/G	63	male	control	missing	missing	missing	/	/
NC0423008	T/T	G/G	T/T	T/T	G/G	A/A	62	male	control	missing	missing	missing	/	/
NC0423012	C/C	G/G	C/C	T/T	G/G	A/A	80	male	control	19	no	no	/	/
NC0423024	C/C	G/G	C/C	T/T	G/G	A/A	70	male	control	missing	missing	missing	/	/
NC0423032	C/T	G/T	T/C	A/T	A/G	G/A	71	male	control	25	no	yes	/	/
NC0423034	C/C	G/G	C/C	T/T	G/G	A/A	63	male	control	27	missing	missing	/	/
NC0423035	C/C	G/G	C/C	T/T	G/G	A/A	66	male	control	missing	missing	missing	/	/
NC0423041	C/C	G/T	C/C	A/T	A/G	G/A	62	male	control	missing	missing	missing	/	/
NC0423065	C/C	G/T	C/C	A/T	A/G	G/A	64	male	control	23	missing	missing	/	/
NC0423073	C/C	G/G	C/C	T/T	G/G	A/A	73	male	control	missing	missing	missing	/	/
NC0423076	T/T	G/G	T/T	T/T	G/G	A/A	64	male	control	22	missing	missing	/	/
NC0423102	C/T	G/G	T/C	T/T	G/G	A/A	63	male	control	missing	missing	missing	/	/
NC0423144	C/T	G/G	T/C	T/T	G/G	A/A	71	male	control	26	no	yes	/	/
NC0423166	C/T	G/G	T/C	T/T	G/G	A/A	61	male	control	23	no	no	/	/
NC0423173	C/T	G/G	T/C	T/T	G/G	A/A	74	male	control	24	no	no	/	/
NC0423180	C/T	G/G	T/C	T/T	G/G	A/A	65	male	control	26	no	yes	/	/
NC0423194	C/T	G/G	T/C	T/T	G/G	0/0	63	male	control	21	no	missing	/	/
NC0423215	T/T	G/G	T/T	T/T	G/G	A/A	75	male	control	28	no	no	/	/
NC0423223	C/T	G/G	T/C	T/T	G/G	A/A	67	male	control	missing	missing	missing	/	/
NC0423229	T/T	G/G	T/T	T/T	G/G	A/A	70	male	control	missing	missing	missing	/	/
NC0423231	C/C	G/G	C/C	T/T	G/G	A/A	67	male	control	28	missing	missing	/	/
NC0423247	T/T	G/G	T/T	T/T	G/G	A/A	62	male	control	missing	no	no	/	/
NC0423256	C/T	G/G	T/C	T/T	G/G	A/A	67	female	control	missing	missing	missing	/	/
NC0423258	C/T	G/T	T/C	A/T	A/G	G/A	62	male	control	32	no	yes	/	/
NC0423276	C/T	G/G	T/C	T/T	G/G	A/A	66	male	control	missing	missing	missing	/	/
NC0423279	C/C	G/G	C/C	T/T	A/G	A/A	78	male	control	23	no	no	/	/
NC0423280	C/T	G/G	T/C	T/T	A/G	A/A	60	male	control	missing	missing	missing	/	/
NC0423293	T/T	G/G	T/T	T/T	G/G	A/A	69	male	control	21	yes	yes	/	/
NC0423298	C/C	G/G	C/C	T/T	G/G	A/A	64	male	control	missing	missing	missing	/	/
NC0423306	C/T	G/G	T/C	T/T	0/0	A/A	61	male	control	missing	missing	missing	/	/
NC0423322	T/T	G/G	T/T	T/T	G/G	A/A	71	male	control	26	yes	yes	/	/
NC0423325	T/T	G/G	T/T	T/T	G/G	A/A	64	male	control	22	yes	no	/	/
NC0423332	C/T	G/G	T/C	T/T	G/G	A/A	79	male	control	missing	missing	missing	/	/
NC0423339	C/C	G/T	C/C	A/T	A/A	G/A	70	male	control	26	missing	missing	/	/
NC0423343	C/T	G/G	T/C	T/T	G/G	A/A	66	male	control	21	yes	yes	/	/
NC0423344	T/T	G/G	T/T	T/T	G/G	A/A	60	male	control	22	no	no	/	/
NC0423349	C/C	G/G	C/C	T/T	G/G	A/A	62	male	control	27	no	no	/	/
NC0423365	C/T	G/G	T/C	T/T	G/G	A/A	63	male	control	missing	missing	missing	/	/
NC0423367	C/C	G/G	C/C	T/T	G/G	A/A	61	male	control	missing	missing	missing	/	/
NC0423373	C/C	G/G	C/C	T/T	G/G	A/A	74	female	control	23	no	no	/	/
NC0423381	C/T	G/G	T/C	T/T	G/G	A/A	69	male	control	missing	missing	missing	/	/
NC0423382	C/C	G/G	C/C	T/T	G/G	A/A	69	male	control	missing	yes	missing	/	/
NC0423409	C/T	G/G	T/C	T/T	G/G	A/A	60	male	control	34	missing	missing	/	/
NC0423411	C/C	G/T	C/C	A/T	A/G	G/A	61	male	control	missing	missing	missing	/	/
NC0423418	C/T	G/G	T/C	T/T	A/G	A/A	66	male	control	missing	missing	missing	/	/
NC0423424	C/T	G/G	T/C	T/T	A/G	A/A	79	male	control	22	no	yes	/	/
NC0423428	C/C	G/G	C/C	T/T	G/G	A/A	69	male	control	missing	missing	missing	/	/
NC0423449	C/C	G/G	C/C	T/T	G/G	A/A	68	male	control	27	missing	missing	/	/
NC0423465	C/C	G/T	C/C	A/T	A/G	G/A	60	male	control	missing	missing	missing	/	/
NC0423477	C/T	G/G	T/C	T/T	G/G	A/A	65	male	control	28	missing	missing	/	/
NC0423478	C/T	G/G	T/C	T/T	G/G	A/A	75	male	control	22	yes	yes	/	/
NC0423500	C/C	G/T	C/C	A/T	A/G	G/A	60	male	control	26	no	no	/	/
NC0423511	C/T	G/G	T/C	T/T	G/G	A/A	63	male	control	missing	yes	missing	/	/
NC0423521	C/T	G/G	T/C	T/T	G/G	A/A	60	male	control	22	yes	no	/	/
NC0423531	C/C	G/G	C/C	T/T	G/G	A/A	61	male	control	23	yes	no	/	/
NC0423534	C/T	G/G	T/C	T/T	G/G	A/A	60	male	control	26	no	no	/	/
NC0423601	C/T	G/G	T/C	T/T	G/G	A/A	69	male	control	24	no	yes	/	/
NC0423602	C/C	G/G	C/C	T/T	G/G	A/A	64	male	control	missing	missing	missing	/	/
NC0423612	T/T	G/G	T/T	T/T	G/G	A/A	67	male	control	missing	missing	missing	/	/
NC0423613	C/C	G/T	C/C	A/T	A/G	G/A	60	male	control	27	missing	missing	/	/
NC0423614	C/C	G/T	C/C	A/T	A/G	G/A	64	male	control	21	no	missing	/	/
NC0423671	C/T	G/G	T/C	T/T	G/G	A/A	63	male	control	missing	missing	missing	/	/
NC0423696	C/T	G/G	T/C	T/T	G/G	A/A	74	male	control	20	yes	yes	/	/
NC0423698	C/T	G/G	T/C	T/T	G/G	A/A	62	male	control	25	missing	missing	/	/
NC0423711	C/C	G/T	C/C	A/T	A/G	G/A	61	male	control	24	no	yes	/	/
NC0423718	C/T	G/G	T/C	T/T	A/G	A/A	64	male	control	missing	yes	no	/	/
NC0423729	C/C	G/G	C/C	T/T	G/G	A/A	61	male	control	missing	missing	missing	/	/
NC0423748	C/T	G/G	T/C	T/T	G/G	A/A	64	male	control	18	yes	yes	/	/
NC0423757	C/C	G/G	C/C	T/T	A/G	A/A	73	male	control	26	no	no	/	/
NC0423758	C/C	G/G	C/C	T/T	G/G	A/A	60	male	control	27	missing	missing	/	/
NC0423785	C/C	G/T	C/C	A/T	A/G	G/A	63	male	control	missing	missing	missing	/	/
NC0423798	C/C	G/G	C/C	T/T	G/G	A/A	66	male	control	28	no	yes	/	/
NC0423799	C/C	G/T	C/C	A/T	A/G	G/A	61	male	control	24	missing	missing	/	/
NC0423834	C/C	G/T	C/C	A/T	A/G	G/A	60	male	control	24	yes	yes	/	/
NC0423838	C/C	G/G	C/C	T/T	A/G	A/A	61	male	control	missing	yes	no	/	/
NC0423867	C/C	G/G	C/C	T/T	G/G	A/A	68	male	control	28	missing	missing	/	/
NC0423892	C/C	G/G	C/C	T/T	A/G	A/A	61	male	control	missing	yes	no	/	/
NC0423898	C/T	G/G	T/C	T/T	G/G	A/A	68	male	control	missing	yes	yes	/	/
NC0423903	C/C	G/T	C/C	T/T	A/G	G/A	65	male	control	missing	missing	missing	/	/
NC0423917	C/C	G/G	C/C	T/T	G/G	A/A	66	male	control	missing	missing	missing	/	/
NC0423942	C/C	G/G	C/C	T/T	G/G	A/A	60	male	control	27	yes	yes	/	/
NC0423955	C/T	G/G	T/C	T/T	G/G	A/A	62	male	control	missing	missing	missing	/	/
NC0424020	C/C	T/T	C/C	A/T	A/A	G/G	74	male	control	29	no	no	/	/
NC0424031	0/0	G/G	0/0	T/T	G/G	A/A	65	male	control	missing	missing	missing	/	/
NC0424038	C/T	G/G	T/C	T/T	G/G	A/A	60	male	control	19	yes	yes	/	/
NC0424067	C/C	G/G	C/C	T/T	G/G	A/A	60	male	control	23	no	missing	/	/
NC0424151	C/C	G/G	C/C	T/T	A/G	A/A	60	male	control	24	missing	missing	/	/
NC0424230	C/C	G/G	C/C	T/T	G/G	A/A	60	male	control	missing	no	yes	/	/
NC0424242	C/C	G/G	C/C	T/T	G/G	A/A	81	male	control	missing	missing	missing	/	/
NC0424260	C/T	G/G	T/C	T/T	G/G	A/A	71	male	control	28	missing	missing	/	/
NC0424288	C/T	G/T	T/C	T/T	A/G	G/A	60	male	control	28	no	yes	/	/
NC0424306	C/T	G/G	T/C	T/T	G/G	A/A	73	male	control	missing	missing	missing	/	/
NC0424431	C/T	G/G	T/C	T/T	G/G	A/A	80	male	control	24	no	no	/	/
NC0424460	C/C	G/G	C/C	T/T	G/G	A/A	86	female	control	18	no	no	/	/
NC0424463	C/T	G/G	T/C	T/T	G/G	A/A	82	female	control	22	no	no	/	/
NC0424477	C/C	T/T	C/C	A/A	A/A	G/G	81	male	control	22	no	no	/	/
NC0424540	C/C	G/G	C/C	T/T	G/G	A/A	60	male	control	missing	yes	yes	/	/
NC0424587	T/T	G/T	T/T	A/T	A/G	G/A	60	male	control	29	no	no	/	/
NC0424606	C/C	G/G	C/C	T/T	0/0	A/A	73	male	control	28	yes	yes	/	/
NC0424620	C/C	G/T	C/C	A/T	A/G	G/A	74	male	control	26	yes	missing	/	/
NC0424715	C/C	G/G	C/C	T/T	G/G	A/A	60	male	control	26	yes	no	/	/
NC0424786	C/C	G/G	C/C	T/T	G/G	A/A	77	male	control	missing	missing	missing	/	/
NC0424812	C/T	G/T	T/C	A/T	A/G	G/A	60	male	control	24	missing	missing	/	/
NC0424854	C/C	G/G	C/C	T/T	G/G	A/A	60	male	control	23	yes	no	/	/
NC0424874	C/C	G/G	C/C	T/T	A/G	A/A	77	male	control	missing	yes	missing	/	/
NC0424928	C/C	G/T	C/C	A/T	A/G	G/A	75	male	control	22	no	no	/	/
NC0424938	C/T	G/G	T/C	T/T	A/G	A/A	73	male	control	25	no	no	/	/
